# Supplementary material for: Microarray analysis of long non-coding RNA expression profiles in monocytic myeloid-derived suppressor cells in Echinococcus granulosus-infected mice
Source: Parasit Vectors. 2018 May 30;11:327. doi: 10.1186/s13071-018-2905-6 (PMC5977751; doi:10.1186/s13071-018-2905-6)
Supplement: Supplementary file 1 — Table S1. Primers used in qPCR detection of selected lncRNAs. (XLSX 10 kb) [file 13071_2018_2905_MOESM1_ESM.xlsx]

## Sheet: Sheet1
	Table S1 Primers used in qPCR detection of selected lncRNAs.
Gene name	Forward primer	Reverse primer
FR325526	TAATCAGCTACTGTGGCAGG	CAGAAGAGACAAGCATTGGA
FR193677	GCAAGACTAGCCTGGTTTAC	GCTCCTATAGCTGGGTGATTA
FR345547	GGTTCAGAAGTGGCCTTG	GACTGTCCATGTAAGACACG
FR153792	AGCTAGTGTGCTCTTGAGT	TATGATGTTTCTGTTTGCTCCG
NR_028279.1	CACACGAAGATGATGATTGAC	CATCTCATCCTTGCTAGTGAAC
FR338569	GCTGAGATCACCAGGGAAGA	TGGCTGTATCCTGACATGTATT
FR197468	ACAGTTGCAGGAATGGAC	TAGAAGCACAGGCATGAGAC
FR175305	CATTGTACCCGTTCCATCAG	TAGTCCAGCAACAGCAACC
FR075071	GCTGTGACTTGTAGATGTGG	TTGGCTCTTGAAGATGTGAAC
FR226874	CATAGTGGCATGAGGCTATTG	CTTGATGAAGGCTCAGCTAAG
ACTB	GGCTCCTAGCACCATGAAGA	AGCTCAGTAACAGTCCGCC
