# Supplementary material for: Microarray analysis of long non-coding RNA expression profiles in monocytic myeloid-derived suppressor cells in Echinococcus granulosus-infected mice
Source: Parasit Vectors. 2018 May 30;11:327. doi: 10.1186/s13071-018-2905-6 (PMC5977751; doi:10.1186/s13071-018-2905-6)
Supplement: Supplementary file 2 — Table S2. Significantly and differentially expressed lncRNAs in M-MDSCs. (XLSX 49 kb) [file 13071_2018_2905_MOESM2_ESM.xlsx]

## Sheet: Sheet1
		TABLE S2 Significantly and differentially expressed lncRNAs in M-MDSCs.
ProbeName	P	FC	Regulation	Primary. Accession	Biotype
mmu_28557_PI428960544	0.00170579	133.46	up	FR208893	ncRNA
mmu_5242_PI428960544	0.00759626	22.6662	up	FR125550	ncRNA
mmu_12689_PI428960544	0.00204656	15.9998	up	FR074692	ncRNA
mmu_13062_PI428960544	0.00481472	13.6067	up	FR196033	ncRNA
mmu_32471_PI428960544	0.00572403	13.541	up	NONMMUT007463	lncRNA
mmu_6969_PI428960544	0.00408367	10.6069	up	FR222065	ncRNA
mmu_31021_PI428960544	0.00299759	10.1495	up	FR006498	ncRNA
A_30_P01020405	0.00322447	9.90147	up		ncRNA
A_30_P01019228	0.00417826	9.64716	up	ENSMUST00000166559	lncRNA
mmu_27594_PI428960544	0.00758219	9.50464	up	FR039575	ncRNA
mmu_23284_PI428960544	0.00327149	9.22159	up	FR251722	ncRNA
mmu_31527_PI428960544	0.00427934	9.18051	up	FR175032	ncRNA
mmu_4375_PI428960544	0.0092517	9.1626	up	FR347986	ncRNA
mmu_24821_PI428960544	0.000687	8.82554	up	FR123573	ncRNA
mmu_24248_PI428960544	0.00577979	8.79202	up	FR226874	ncRNA
mmu_31483_PI428960544	0.0135713	8.67997	up	FR276985	ncRNA
mmu_30848_PI428960544	0.00377964	8.64733	up	FR283956	ncRNA
mmu_2923_PI428960544	0.0122942	8.408	up	FR124817	ncRNA
mmu_19805_PI428960544	0.000842	8.105	up	FR119067	ncRNA
mmu_29601_PI428960544	0.0080136	7.96145	up	FR170858	ncRNA
mmu_8878_PI428960544	0.010743	7.94961	up	FR129448	ncRNA
mmu_27978_PI428960544	0.00313939	7.8076	up	FR074144	ncRNA
A_30_P01032043	0.00554394	7.68102	up		ncRNA
mmu_17798_PI428960544	0.00799387	7.63859	up	FR058024	ncRNA
A_30_P01021846	0.00589788	7.36102	up		ncRNA
mmu_24043_PI428960544	0.00525008	7.32666	up	FR097897	ncRNA
mmu_16347_PI428960544	0.00504134	7.31106	up	FR024882	ncRNA
A_30_P01025620	0.0431206	7.30986	up		ncRNA
A_30_P01020275	0.00247848	7.27246	up		ncRNA
A_30_P01019777	0.0147307	7.17927	up	NONMMUT040828	lncRNA
mmu_9274_PI428960544	0.0137859	7.16767	up	FR325526	ncRNA
A_30_P01021144	0.00543077	7.08497	up	NONMMUT121338	lncRNA
mmu_20813_PI428960544	0.00611037	7.08034	up	FR031838	ncRNA
mmu_15357_PI428960544	0.00134247	7.04892	up	FR028054	ncRNA
A_30_P01031396	0.00427344	7.02526	up		ncRNA
A_30_P01026687	0.00412072	7.02227	up		ncRNA
mmu_2633_PI428960544	0.00319681	7.01717	up	FR270709	ncRNA
mmu_29984_PI428960544	0.00425053	6.96425	up	FR252987	ncRNA
mmu_2165_PI428960544	0.00544985	6.77211	up	FR253528	ncRNA
mmu_28851_PI428960544	0.0210232	6.75179	up	FR379159	ncRNA
mmu_17338_PI428960544	0.00731101	6.72356	up	FR116801	ncRNA
mmu_29480_PI428960544	0.00944008	6.7125	up	FR166048	ncRNA
mmu_7413_PI428960544	0.00371805	6.6191	up	FR002169	ncRNA
mmu_7987_PI428960544	0.00211335	6.55009	up	FR245144	ncRNA
mmu_23601_PI428960544	0.00803517	6.5492	up	FR284382	ncRNA
mmu_11267_PI428990136	0.0109614	6.49061	up	ENSMUST00000129570	lncRNA
A_30_P01026532	0.012786	6.40752	up		ncRNA
mmu_31486_PI428960544	0.00374471	6.38183	up	FR338048	ncRNA
A_30_P01027687	0.0221875	6.28204	up		ncRNA
mmu_23408_PI428960544	0.00581483	6.26762	up	FR393153	ncRNA
mmu_34663_PI428960544	0.0039645	6.13858	up	NR_037987.1	ncRNA
mmu_30252_PI428960544	0.00143646	6.13135	up	FR361152	ncRNA
mmu_17680_PI428960544	0.0218137	6.11279	up	FR387489	ncRNA
mmu_19054_PI428960544	0.00445462	6.04613	up	FR163356	ncRNA
mmu_8396_PI428960544	0.00462071	5.93212	up	FR324817	ncRNA
mmu_8539_PI428960544	0.00705783	5.88379	up	FR338569	ncRNA
mmu_29784_PI428960544	0.017266	5.83544	up	FR145142	ncRNA
mmu_30354_PI428960544	0.0119551	5.83096	up	FR307421	ncRNA
mmu_35400_PI428960544	0.00135699	5.76437	up	NR_045576.1	ncRNA
mmu_29839_PI428960544	0.0112544	5.70482	up	FR187882	ncRNA
A_30_P01033230	0.0129342	5.55773	up	NONMMUT042680	lncRNA
mmu_1321_PI428960544	0.00173468	5.551	up	ENSMUST00000129551	ncRNA
mmu_28191_PI428960544	0.00576071	5.53592	up	FR110191	ncRNA
mmu_29827_PI428960544	0.00567025	5.50137	up	FR097334	ncRNA
A_30_P01019411	0.00794743	5.49095	up		ncRNA
mmu_15924_PI428960544	0.0120792	5.43083	up	FR286706	ncRNA
A_30_P01029478	0.0111093	5.37277	up		ncRNA
mmu_34028_PI428960544	0.00849977	5.35704	up	NR_028279.1	ncRNA
A_30_P01027000	0.00366176	5.31994	up		ncRNA
mmu_19372_PI428960544	0.00176983	5.29966	up	FR180216	ncRNA
A_30_P01032911	0.0141326	5.24866	up		ncRNA
A_30_P01029411	0.000699	5.22611	up		ncRNA
mmu_7138_PI428960544	0.00746495	5.20992	up	FR100848	ncRNA
mmu_28560_PI428960544	0.0353104	5.16571	up	FR030395	ncRNA
mmu_14882_PI428960544	0.00510257	5.15247	up	FR387851	ncRNA
mmu_9298_PI428990136	0.00290052	5.09811	up	XR_140685.2	ncRNA
A_30_P01027671	0.00409271	5.07965	up		ncRNA
mmu_4584_PI428960544	0.00520016	5.05385	up	FR028356	ncRNA
mmu_10815_PI428960544	0.0182647	5.04821	up	FR175305	ncRNA
mmu_5425_PI428960544	0.00604005	5.01591	up	FR388392	ncRNA
mmu_19213_PI428960544	0.00171762	5.01162	up	FR003541	ncRNA
mmu_27768_PI428960544	0.0205612	4.9255	up	FR075071	ncRNA
mmu_18293_PI428960544	0.000997	4.86121	up	FR114204	ncRNA
mmu_23520_PI428960544	0.0105405	4.84438	up	FR395034	ncRNA
mmu_23812_PI428960544	0.014921	4.77693	up	FR139735	ncRNA
A_30_P01022086	0.00629715	4.77091	up		ncRNA
mmu_19014_PI428960544	0.0249578	4.76435	up	FR075871	ncRNA
mmu_25575_PI428960544	0.0041427	4.76039	up	FR022531	ncRNA
A_30_P01033297	0.0349888	4.75255	up		ncRNA
mmu_33339_PI428960544	0.0178903	4.74228	up	n418620	ncRNA
mmu_19005_PI428960544	0.00487934	4.7202	up	FR091793	ncRNA
mmu_22233_PI428960544	0.0149447	4.68313	up	FR171284	ncRNA
mmu_29888_PI428960544	0.00540512	4.67119	up	FR295727	ncRNA
A_30_P01031433	0.0122465	4.6627	up		ncRNA
A_30_P01020075	0.00318046	4.65069	up		ncRNA
mmu_19141_PI428960544	0.00510523	4.62188	up	FR007962	ncRNA
mmu_11837_PI428960544	0.00749931	4.60696	up	FR317194	ncRNA
mmu_14765_PI428960544	8.7e-05	4.57834	up	FR116789	ncRNA
A_30_P01020684	0.00452967	4.55318	up		ncRNA
A_30_P01021818	0.0330592	4.51755	up		ncRNA
mmu_11563_PI428960544	0.0220351	4.49803	up	FR327581	ncRNA
mmu_29254_PI428960544	0.0130038	4.49589	up	n277208	ncRNA
A_30_P01027665	0.00360272	4.48964	up		ncRNA
mmu_19394_PI428960544	0.0397367	4.48577	up	FR148935	ncRNA
mmu_6734_PI428960544	0.0228572	4.46336	up	FR235133	ncRNA
mmu_3148_PI428960544	0.0232169	4.45167	up	FR382367	ncRNA
mmu_29652_PI428960544	0.00165611	4.44799	up	FR377689	ncRNA
mmu_19466_PI428960544	0.0153455	4.43538	up	FR106483	ncRNA
mmu_35160_PI428960544	0.0352881	4.41422	up	XR_140497.1	ncRNA
mmu_29891_PI428960544	0.00992773	4.39334	up	FR105213	ncRNA
A_30_P01018593	0.00522966	4.34947	up		ncRNA
mmu_8412_PI428960544	0.00333829	4.34859	up	FR069014	ncRNA
mmu_30812_PI428960544	0.00589444	4.32609	up	FR313388	ncRNA
A_30_P01028093	0.0120198	4.32563	up		ncRNA
mmu_18378_PI428960544	0.00453064	4.30629	up	FR099060	ncRNA
mmu_22388_PI428960544	0.023671	4.28763	up	FR197919	ncRNA
A_30_P01028916	0.00668719	4.23501	up		ncRNA
mmu_33232_PI428960544	0.0249266	4.23086	down	n417761	ncRNA
mmu_6879_PI428980890	0.0176878	4.22943	up	FR067564	ncRNA
A_30_P01020877	0.0117854	4.21081	up		ncRNA
A_30_P01028989	0.00430964	4.20265	up		ncRNA
mmu_12179_PI428960544	0.00551614	4.20124	up	FR351947	ncRNA
mmu_19158_PI428960544	0.0061824	4.15315	up	FR079727	ncRNA
mmu_25445_PI428960544	0.021732	4.15265	down	FR325025	ncRNA
A_30_P01018540	0.0341975	4.14826	up		ncRNA
mmu_35444_PI428960544	0.0216587	4.14605	up	XR_168768.1	ncRNA
A_30_P01022320	0.01984	4.13656	up		ncRNA
mmu_35045_PI428960544	0.00141465	4.11548	up	XR_168931.1	ncRNA
A_30_P01029071	0.00323405	4.09725	up		ncRNA
mmu_5625_PI428960544	0.0124797	4.08614	up	FR075209	ncRNA
mmu_18679_PI428960544	0.00901809	4.0827	up	FR387239	ncRNA
mmu_23349_PI428960544	0.00670921	4.02454	up	FR328876	ncRNA
A_30_P01018046	0.0359283	4.01527	up	NONMMUT129688	lncRNA
A_30_P01032120	0.005642	4.01471	up	NONMMUT032640	lncRNA
mmu_9424_PI428960544	0.012834	3.99927	up	FR232055	ncRNA
A_30_P01019123	0.00285402	3.99706	up		ncRNA
mmu_30141_PI428960544	0.0146291	3.99271	up	FR385697	ncRNA
A_30_P01025009	0.00292144	3.98066	up		ncRNA
A_30_P01028673	0.00186561	3.97942	up		ncRNA
mmu_7688_PI428960544	0.0135717	3.9774	up	FR124631	ncRNA
A_30_P01032694	0.00530666	3.95938	up		ncRNA
A_30_P01019894	0.00298788	3.95485	up		ncRNA
mmu_10638_PI428960544	0.0190565	3.94216	up	FR142692	ncRNA
A_30_P01029132	0.0162192	3.91794	up		ncRNA
A_30_P01026729	0.0189954	3.90977	up		ncRNA
A_55_P2007220	0.00993451	3.90976	up	NONMMUT112304	lncRNA
A_30_P01031060	0.00253262	3.90754	up	FR019889	lncRNA
mmu_15387_PI428960544	0.0436372	3.90244	up	FR035979	ncRNA
mmu_26170_PI428960544	0.0133989	3.89695	up	FR001571	ncRNA
A_30_P01032876	0.00456262	3.88954	up		ncRNA
A_30_P01032803	0.0393256	3.85011	up		ncRNA
A_30_P01019917	0.00900145	3.84592	up		ncRNA
A_30_P01027478	0.0374981	3.81928	up		ncRNA
A_30_P01021675	0.00537945	3.80972	up		ncRNA
mmu_1377_PI428960544	0.0386804	3.80623	up	ENSMUST00000137756	ncRNA
mmu_31593_PI428960544	0.0117834	3.79434	up	NONMMUT004541	ncRNA
mmu_12056_PI428960544	0.0235001	3.78583	up	FR166201	ncRNA
mmu_17425_PI428960544	0.0317162	3.78418	up	FR252997	ncRNA
mmu_30485_PI428960544	0.00154993	3.78397	up	n292014	ncRNA
mmu_5114_PI428960544	0.0110857	3.76988	up	FR065965	ncRNA
mmu_32658_PI428960544	0.0129274	3.76797	up	NONMMUT016235	ncRNA
mmu_31603_PI428960544	0.0176057	3.76088	up	NONMMUT081294	ncRNA
A_30_P01025678	0.00382921	3.75391	up		ncRNA
mmu_31595_PI428960544	0.0140646	3.75225	up	n343122	ncRNA
mmu_31604_PI428960544	0.0124498	3.74877	up	NONMMUT081293	ncRNA
A_30_P01029782	0.00971379	3.73183	up		ncRNA
A_30_P01032471	0.00561497	3.71635	up		ncRNA
A_30_P01022971	0.0186937	3.71067	up		ncRNA
mmu_6118_PI428960544	0.00595596	3.70812	up	FR252547	ncRNA
mmu_17969_PI428960544	0.0180205	3.70626	up	FR404983	ncRNA
A_30_P01020274	0.00663229	3.69897	up		ncRNA
mmu_29767_PI428960544	0.0104168	3.68784	up	FR200914	ncRNA
mmu_1606_PI428960544	0.0198554	3.68308	up	ENSMUST00000126140	ncRNA
A_30_P01022620	0.0496732	3.64883	up		ncRNA
A_30_P01021743	0.00751904	3.64384	up		ncRNA
mmu_31496_PI428960544	0.0105655	3.64226	up	FR330037	ncRNA
A_30_P01018019	0.00266158	3.6119	up	NONMMUT014806	lncRNA
A_30_P01024594	0.00366216	3.61053	up		ncRNA
A_30_P01019819	0.00421222	3.59657	up		ncRNA
A_30_P01022941	0.00398457	3.59461	up		ncRNA
mmu_27353_PI428960544	0.00785662	3.5932	up	FR047525	ncRNA
mmu_31596_PI428960544	0.0133242	3.59004	up	n343125	ncRNA
mmu_24445_PI428960544	0.0330778	3.58135	up	FR097769	ncRNA
A_30_P01022934	0.0262547	3.58027	up		ncRNA
mmu_31788_PI428960544	0.00358128	3.57789	up	n343532	ncRNA
mmu_29417_PI428960544	0.0127445	3.5754	up	FR045426	ncRNA
A_30_P01021056	0.0107686	3.57353	up		ncRNA
mmu_30176_PI428960544	0.0124546	3.56242	up	FR398578	ncRNA
mmu_31001_PI428960544	0.00380356	3.56039	up	FR162217	ncRNA
mmu_31602_PI428960544	0.0216942	3.54072	up	n343134	ncRNA
mmu_31597_PI428960544	0.0111495	3.53403	up	n343126	ncRNA
A_30_P01027661	0.00361793	3.53351	up		ncRNA
mmu_7088_PI428990136	0.0358705	3.52924	up	n344422	ncRNA
mmu_663_PI428960544	0.0107695	3.52897	up	ENSMUST00000162391	ncRNA
mmu_31789_PI428960544	0.00440884	3.52564	up	NONMMUT029231	ncRNA
A_30_P01029964	0.00307249	3.49882	up		ncRNA
A_30_P01031282	0.00308001	3.49344	up		ncRNA
mmu_31599_PI428960544	0.0208438	3.48305	up	n343131	ncRNA
mmu_31601_PI428960544	0.0174758	3.48263	up	n343133	ncRNA
mmu_28992_PI428960544	0.0130025	3.47704	up	FR272770	ncRNA
mmu_8144_PI428960544	0.0240669	3.47301	up	FR274298	ncRNA
mmu_20476_PI428960544	0.0245041	3.46914	up	FR386457	ncRNA
mmu_351_PI428994341	0.0133732	3.46377	up	uc.40+	ncRNA
mmu_19227_PI428960544	0.0104134	3.45676	up	FR255190	ncRNA
mmu_28528_PI428960544	0.0184739	3.45258	up	n266656	ncRNA
mmu_25017_PI428960544	0.00206468	3.44983	up	FR073261	ncRNA
mmu_28949_PI428960544	0.0104967	3.44708	up	FR244484	ncRNA
mmu_31345_PI428960544	0.00286843	3.44674	up	FR273940	ncRNA
mmu_18291_PI428960544	0.00428375	3.43272	up	FR278540	ncRNA
mmu_31594_PI428960544	0.0197133	3.42569	up	n343121	ncRNA
A_30_P01031582	0.0142516	3.40422	up		ncRNA
mmu_4446_PI428960544	0.00875507	3.40236	up	FR241261	ncRNA
mmu_31598_PI428960544	0.0141001	3.3678	up	n343129	ncRNA
A_30_P01028287	0.004795	3.36539	up		ncRNA
mmu_10391_PI428960544	0.0416564	3.34335	down	FR150789	ncRNA
mmu_24118_PI428960544	0.00750622	3.32726	up	FR147828	ncRNA
mmu_7745_PI428960544	0.0462951	3.32125	up	FR102724	ncRNA
A_30_P01021968	0.00983359	3.3206	up		ncRNA
A_30_P01026373	0.00447909	3.3118	up		ncRNA
mmu_13614_PI428960544	0.0168781	3.29902	up	FR336930	ncRNA
mmu_23719_PI428960544	0.0157517	3.28683	up	FR037374	ncRNA
mmu_33127_PI428960544	0.00951387	3.2863	up	ENSMUST00000169827	lncRNA
mmu_35196_PI428960544	0.00625361	3.28392	up	XR_168736.1	ncRNA
mmu_3317_PI428960544	0.0433766	3.25826	down	FR160945	ncRNA
A_30_P01032413	0.00765445	3.24757	up	NONMMUT008307	lncRNA
A_30_P01022059	0.0232223	3.24726	up	FR173516	lncRNA
mmu_28581_PI428960544	0.0137135	3.24584	up	FR119380	ncRNA
mmu_5391_PI428960544	0.00226281	3.23572	up	FR131352	ncRNA
A_30_P01023554	0.00455333	3.2139	up		ncRNA
mmu_31600_PI428960544	0.017596	3.20595	up	n343132	ncRNA
A_51_P351363	0.0311741	3.1988	up		ncRNA
mmu_29569_PI428960544	0.0127928	3.19591	up	FR323929	ncRNA
A_30_P01024529	0.0114582	3.19507	up	NONMMUT112078	lncRNA
A_30_P01023740	0.0090483	3.19373	up		ncRNA
mmu_31004_PI428960544	0.0237391	3.19175	up	n295255	ncRNA
mmu_2357_PI428960544	0.0354459	3.18362	up	FR137295	ncRNA
mmu_4207_PI428980890	0.0145048	3.18301	up	FR316146	lncRNA
mmu_2225_PI428960544	0.0116499	3.16291	up	FR237991	ncRNA
mmu_29042_PI428960544	0.00695078	3.15458	up	FR241943	ncRNA
mmu_20713_PI428960544	0.0368176	3.14711	up	FR093582	ncRNA
mmu_31592_PI428960544	0.0220052	3.13972	up	NONMMUT081295	ncRNA
A_30_P01023839	0.00187571	3.13733	up		ncRNA
A_30_P01026091	0.00276596	3.13697	up		ncRNA
mmu_12292_PI428960544	0.00269055	3.13571	up	FR098385	ncRNA
mmu_2636_PI428960544	0.0145142	3.13567	down	FR073352	ncRNA
A_30_P01021644	0.00189304	3.13025	up		ncRNA
mmu_2841_PI428960544	0.00230948	3.12396	up	FR004944	ncRNA
A_30_P01018022	0.00685097	3.10756	up		ncRNA
mmu_24460_PI428960544	0.0219829	3.10582	up	FR374424	ncRNA
mmu_2889_PI428960544	0.0104761	3.10172	up	FR086830	ncRNA
A_30_P01029589	0.0253842	3.07718	up		ncRNA
A_30_P01033313	0.00146059	3.07185	up		ncRNA
mmu_34753_PI428960544	0.00288657	3.06844	up	XR_142201.2	ncRNA
mmu_28043_PI428960544	0.0171326	3.06534	up	n1605	ncRNA
mmu_20500_PI428960544	0.014901	3.06221	up	FR009035	ncRNA
mmu_31446_PI428960544	0.011083	3.05416	up	FR058584	ncRNA
A_30_P01032999	0.00913224	3.05415	up		ncRNA
mmu_28076_PI428960544	0.0182431	3.05101	up	FR344855	ncRNA
mmu_6068_PI428960544	0.00988979	3.0468	up	FR320645	ncRNA
A_30_P01021442	0.0258569	3.04107	up	ENSMUST00000143311	lncRNA
A_30_P01028172	0.0182521	3.03667	up		ncRNA
mmu_27719_PI428960544	0.0143265	3.02767	up	FR365668	ncRNA
A_66_P122086	0.0253923	3.02728	up	FR393124	lncRNA
mmu_10051_PI428960544	0.000607	3.02653	up	FR111810	ncRNA
A_30_P01019630	0.0140962	3.02287	up		ncRNA
mmu_2168_PI428960544	0.047024	3.0206	up	FR129816	ncRNA
mmu_26263_PI428960544	0.00894855	3.01947	up	FR082348	ncRNA
A_30_P01027827	0.00497992	3.0148	up	FR318940	lncRNA
A_30_P01024516	0.00957128	3.01231	up		ncRNA
A_30_P01021217	0.0283688	3.00808	up		ncRNA
A_30_P01017721	0.00895206	3.00335	up		ncRNA
A_30_P01020543	0.00339241	3.00322	up		ncRNA
mmu_16253_PI428960544	0.00794576	3.00245	up	FR093595	ncRNA
mmu_29420_PI428960544	0.0294442	2.99849	up	FR287136	ncRNA
mmu_12938_PI428960544	0.00607069	2.98296	up	FR197269	ncRNA
mmu_3981_PI428960544	0.00101667	2.97402	down	FR322895	ncRNA
mmu_15099_PI428960544	0.0237248	2.95959	up	FR069173	ncRNA
A_30_P01021866	0.00178542	2.95827	up		ncRNA
mmu_29986_PI428960544	0.00797018	2.94134	up	FR255065	ncRNA
A_30_P01033137	0.0217155	2.93295	up		ncRNA
mmu_22635_PI428960544	0.0187499	2.92866	up	FR100825	ncRNA
mmu_17512_PI428960544	0.0385605	2.92688	up	FR184964	ncRNA
mmu_6260_PI428960544	0.0185057	2.91076	up	FR039994	ncRNA
A_30_P01022332	0.000872	2.90938	up		ncRNA
A_30_P01027709	0.0315716	2.89981	down		ncRNA
mmu_24520_PI428960544	0.0191968	2.89104	up	FR173436	ncRNA
A_30_P01031033	0.0141978	2.88266	up		ncRNA
A_30_P01030984	0.0173676	2.88098	up		ncRNA
A_30_P01025503	0.0158419	2.8738	up		ncRNA
mmu_11750_PI428960544	0.0469938	2.86733	down	FR119393	ncRNA
A_30_P01030831	0.000962	2.86715	up	NONMMUT069317	lncRNA
A_30_P01029104	0.0147589	2.85974	up		ncRNA
mmu_3456_PI428980890	0.0340593	2.85792	up	FR375496	ncRNA
mmu_25901_PI428960544	0.00937282	2.85627	up	FR028287	ncRNA
mmu_10079_PI428960544	0.0170196	2.8498	up	FR108509	ncRNA
mmu_28620_PI428960544	0.0218453	2.84304	up	FR383024	ncRNA
A_30_P01030344	0.00250261	2.84147	up	NONMMUT022124	lncRNA
A_30_P01032251	0.00348318	2.8412	up		ncRNA
mmu_22276_PI428960544	0.00504308	2.83808	up	FR089231	ncRNA
mmu_15619_PI428960544	0.0133937	2.83492	up	FR115803	ncRNA
mmu_8386_PI428990136	0.00540905	2.83253	up	XR_142017.2	ncRNA
mmu_4068_PI428990136	0.0144758	2.81349	up	FR002207	ncRNA
A_30_P01026611	0.00292169	2.81092	up		ncRNA
A_30_P01019778	0.00433284	2.80822	up		ncRNA
mmu_34894_PI428960544	0.0263103	2.80688	up	NR_102313.1	ncRNA
mmu_4220_PI428980890	0.0141915	2.80647	up	FR366633	lncRNA
A_30_P01028747	0.00543391	2.80521	down	NONMMUT061670	lncRNA
mmu_5351_PI428960544	0.0330153	2.80126	up	FR047918	ncRNA
mmu_16164_PI428960544	0.00299182	2.79765	up	FR135306	ncRNA
mmu_10521_PI428960544	0.0188146	2.79609	up	FR405062	ncRNA
mmu_32866_PI428960544	0.00899637	2.79509	up	n415441	ncRNA
A_30_P01028127	0.00634633	2.79293	up		ncRNA
mmu_2177_PI428960544	0.0437361	2.79056	down	FR268833	ncRNA
A_66_P110742	0.0113314	2.78933	up	NONMMUT067511	lncRNA
A_30_P01026848	0.00984321	2.78429	up		ncRNA
mmu_24521_PI428960544	0.0219967	2.78204	up	FR139573	ncRNA
mmu_27987_PI428960544	0.0175234	2.77753	up	FR289414	ncRNA
A_30_P01024920	0.0108902	2.77688	up		ncRNA
mmu_1515_PI428960544	0.0469609	2.76996	up	ENSMUST00000131961	ncRNA
A_30_P01027743	0.0452964	2.76787	up		ncRNA
A_30_P01018424	0.0273019	2.76006	up		ncRNA
mmu_4966_PI428960544	0.0247691	2.75707	up	FR002433	ncRNA
mmu_10094_PI428960544	0.0226114	2.75117	down	FR264659	ncRNA
mmu_13289_PI428960544	0.0146151	2.74713	up	FR150805	ncRNA
mmu_16680_PI428960544	0.0497941	2.74653	up	FR076447	ncRNA
mmu_32858_PI428960544	0.00679416	2.74533	up	n415426	ncRNA
mmu_28312_PI428960544	0.00823291	2.74064	up	FR110455	ncRNA
mmu_29547_PI428960544	0.0114328	2.73577	up	FR145948	ncRNA
mmu_1389_PI428980890	0.0139499	2.73001	up	FR305461	ncRNA
A_30_P01019479	0.00759154	2.72942	up		ncRNA
mmu_26479_PI428960544	0.0107714	2.72709	down	FR184520	ncRNA
mmu_5988_PI428960544	0.0419086	2.71947	down	FR337413	ncRNA
mmu_5997_PI428990136	0.0358474	2.71672	up	FR214544	ncRNA
mmu_29544_PI428960544	0.00253144	2.70936	up	FR083116	ncRNA
mmu_32684_PI428960544	0.00757116	2.70722	up	NONMMUT071231	ncRNA
A_30_P01024251	0.0146331	2.70414	up		ncRNA
mmu_3488_PI428990136	0.0215008	2.69647	up	NONMMUT019071	lncRNA
A_30_P01033378	0.0337552	2.69339	up		ncRNA
A_30_P01025947	0.0209618	2.68892	up		ncRNA
A_30_P01023090	0.0184316	2.68871	up		ncRNA
mmu_1379_PI428980890	0.0108149	2.68402	up	FR173319	ncRNA
A_30_P01021075	0.00288853	2.67667	up	NONMMUT084891	lncRNA
mmu_5387_PI428960544	0.0171708	2.67326	up	FR295900	ncRNA
mmu_23078_PI428960544	0.0228463	2.66302	down	FR170215	ncRNA
A_30_P01021337	0.0151275	2.65658	up		ncRNA
A_66_P117610	0.00398005	2.65228	up	FR269785	lncRNA
A_30_P01017735	0.0470218	2.64784	up		ncRNA
mmu_15648_PI428960544	0.0182441	2.64753	up	FR073946	ncRNA
A_30_P01028956	0.00152982	2.64694	up		ncRNA
mmu_21543_PI428960544	0.0344195	2.64399	up	FR398970	ncRNA
mmu_27732_PI428960544	0.0110861	2.64232	up	FR197468	ncRNA
A_55_P2077088	0.0446194	2.63873	down		ncRNA
A_30_P01021341	0.0197656	2.62886	up		ncRNA
mmu_5881_PI428960544	0.0087916	2.61857	up	FR254155	ncRNA
mmu_33605_PI428960544	0.00790062	2.60871	up	NONMMUT060358	ncRNA
mmu_736_PI428960544	0.0330949	2.60803	up	ENSMUST00000152109	ncRNA
mmu_34181_PI428960544	0.0365253	2.6047	up	NR_045676.1	ncRNA
A_30_P01028361	0.0144577	2.60034	up		ncRNA
mmu_26936_PI428960544	0.0104995	2.59429	up	FR247619	ncRNA
A_52_P118706	0.00035	2.59329	up	NONMMUT023887	lncRNA
mmu_35391_PI428960544	0.0425634	2.58982	up	NR_075099.1	ncRNA
mmu_4541_PI428960544	0.0420906	2.58428	down	FR364665	ncRNA
mmu_30816_PI428960544	0.0178915	2.58217	up	FR388476	ncRNA
mmu_31143_PI428960544	0.0114021	2.58179	up	FR236729	ncRNA
A_51_P309589	0.0217918	2.57595	up	NONMMUT129132	lncRNA
A_30_P01028752	0.0101233	2.57576	up		ncRNA
mmu_35165_PI428960544	0.0236862	2.57421	up	NR_027888.1	ncRNA
A_66_P119877	0.0325586	2.57066	down	FR353523	lncRNA
mmu_15968_PI428960544	0.0251348	2.56749	up	FR145561	ncRNA
mmu_7898_PI428960544	0.0179675	2.55275	up	FR035392	ncRNA
mmu_30834_PI428960544	0.0194718	2.5507	up	FR319876	ncRNA
A_30_P01029444	0.0220115	2.54939	up	ENSMUST00000140290	lncRNA
mmu_4709_PI428990136	0.0125219	2.54896	up	FR311607	ncRNA
mmu_22290_PI428960544	0.00712262	2.54706	up	FR136091	ncRNA
A_30_P01018863	0.0128826	2.54516	up		ncRNA
mmu_34213_PI428960544	0.0212844	2.5438	up	NR_045606.1	ncRNA
A_30_P01027699	0.00125103	2.53994	up		ncRNA
mmu_15377_PI428960544	0.0118409	2.5374	up	FR162009	ncRNA
mmu_34562_PI428960544	0.0126089	2.53666	up	NR_033215.1	ncRNA
mmu_28188_PI428960544	0.0124106	2.5289	up	FR145730	ncRNA
A_30_P01022918	0.0289885	2.52786	down		ncRNA
mmu_35660_PI428960544	0.0299305	2.52491	down	NR_030692.1	ncRNA
A_30_P01017641	0.0119404	2.52236	up		ncRNA
mmu_8692_PI428960544	0.00294101	2.52004	up	FR000913	ncRNA
mmu_11170_PI428960544	0.0315835	2.51952	up	FR228047	ncRNA
A_30_P01021389	0.0192412	2.51797	up		ncRNA
A_30_P01019119	0.0186619	2.51383	up		ncRNA
A_30_P01026359	0.00786039	2.51226	up		ncRNA
mmu_3108_PI428960544	0.00886507	2.50983	up	FR099714	ncRNA
A_30_P01022369	0.0156093	2.50765	up		ncRNA
mmu_23555_PI428960544	0.0281881	2.50565	up	FR346999	ncRNA
mmu_5902_PI428960544	0.00305314	2.50298	down	FR400826	ncRNA
A_30_P01019913	0.0140888	2.49871	up		ncRNA
mmu_21278_PI428960544	0.0311816	2.49304	down	FR085004	ncRNA
mmu_20837_PI428960544	0.0249741	2.49256	up	FR390361	ncRNA
A_30_P01029764	0.00132482	2.4861	down		ncRNA
A_30_P01018860	0.00751368	2.48108	up		ncRNA
mmu_27102_PI428960544	0.00102454	2.47843	up	FR059520	ncRNA
mmu_18402_PI428960544	0.0340339	2.47606	down	FR099182	ncRNA
A_52_P354373	0.0153652	2.47527	up	NONMMUT119058	lncRNA
mmu_26432_PI428960544	0.00818463	2.47149	up	FR082898	ncRNA
mmu_6073_PI428990136	0.00418938	2.46351	up	FR121044	ncRNA
mmu_24957_PI428960544	0.0246662	2.45987	down	FR111212	ncRNA
A_30_P01018123	0.00585911	2.45986	up		ncRNA
mmu_4947_PI428980890	0.000417	2.45949	up	FR386914	ncRNA
A_30_P01020085	0.00487143	2.45749	up	NONMMUT068740	lncRNA
mmu_33045_PI428960544	0.0369273	2.45586	up	NONMMUT032725	ncRNA
A_30_P01025270	0.0336793	2.45491	up		ncRNA
A_30_P01017982	0.0488205	2.45385	up		ncRNA
A_30_P01031738	0.00832897	2.45342	up		ncRNA
mmu_23390_PI428960544	0.0131659	2.44574	up	FR327921	ncRNA
mmu_26974_PI428960544	0.0150056	2.44453	down	FR291292	ncRNA
mmu_2158_PI428960544	0.0024156	2.44242	up	FR104703	ncRNA
mmu_8275_PI428960544	0.0174125	2.43996	up	FR286933	ncRNA
A_30_P01032829	0.0418579	2.43978	down		ncRNA
mmu_7827_PI428960544	0.00834684	2.43541	up	FR212483	ncRNA
mmu_27266_PI428960544	0.00350229	2.43088	up	FR269512	ncRNA
A_30_P01032377	0.0082818	2.42896	up	NONMMUT055762	lncRNA
mmu_10242_PI428990136	0.0313724	2.42703	up	FR043522	ncRNA
mmu_17188_PI428960544	0.0170911	2.41947	up	FR178327	ncRNA
mmu_15890_PI428960544	0.00767293	2.41371	up	FR170729	ncRNA
A_30_P01030955	0.0178842	2.41135	up		ncRNA
A_30_P01032177	0.0366391	2.40575	up		ncRNA
mmu_32862_PI428960544	0.016967	2.39972	up	NONMMUT077549	ncRNA
mmu_25470_PI428960544	0.042648	2.39762	down	FR061920	ncRNA
mmu_21179_PI428960544	0.0192309	2.3934	up	FR085910	ncRNA
mmu_10989_PI428960544	0.0421639	2.39195	up	FR209027	ncRNA
mmu_6242_PI428960544	0.00352122	2.38876	up	FR207422	ncRNA
mmu_30531_PI428960544	0.0201255	2.38472	up	FR276457	ncRNA
mmu_7324_PI428960544	0.00807322	2.38458	up	FR243066	ncRNA
A_30_P01027809	0.00549223	2.38316	up	NONMMUT021591	lncRNA
A_30_P01022004	0.0197579	2.38248	up		ncRNA
A_30_P01026520	0.049101	2.38115	up		ncRNA
A_30_P01024180	0.0176078	2.37903	up		ncRNA
A_30_P01025655	0.0169624	2.37285	up		ncRNA
A_30_P01029143	0.00576433	2.37173	up		ncRNA
mmu_20098_PI428960544	0.00270092	2.3694	up	FR006148	ncRNA
mmu_26838_PI428960544	0.00460355	2.36772	up	FR184261	ncRNA
mmu_31862_PI428960544	0.0130948	2.36657	down	NONMMUT003180	ncRNA
A_30_P01030812	0.0439097	2.36162	down		ncRNA
mmu_7947_PI428960544	0.0220219	2.35888	up	FR397528	ncRNA
A_30_P01021415	0.00303065	2.35681	up	NONMMUT088786	lncRNA
mmu_6961_PI428960544	0.0188301	2.35637	up	FR025850	ncRNA
A_30_P01019627	0.00505487	2.35307	up		ncRNA
A_30_P01024155	0.0245236	2.34914	up		ncRNA
mmu_29002_PI428960544	0.0155878	2.34352	up	FR330499	ncRNA
mmu_30798_PI428960544	0.0171279	2.34209	up	FR259706	ncRNA
mmu_20704_PI428960544	0.00621692	2.33998	up	FR154408	ncRNA
mmu_4655_PI428960544	0.0256841	2.33956	up	FR144253	ncRNA
A_55_P2033530	0.0156032	2.33907	up		ncRNA
mmu_35452_PI428960544	0.0121565	2.33853	up	XR_168812.1	ncRNA
A_30_P01023621	0.0200297	2.33831	up		ncRNA
mmu_17548_PI428960544	0.0430118	2.33727	down	FR123225	ncRNA
mmu_14625_PI428960544	0.00216189	2.33589	up	FR142749	ncRNA
A_30_P01020113	0.0334918	2.33044	down	FR097598	lncRNA
A_30_P01024595	0.0493037	2.32676	down	NR_027957	lncRNA
A_55_P1967330	0.0170111	2.32483	up		ncRNA
mmu_31458_PI428960544	0.0416115	2.3173	down	FR261391	ncRNA
mmu_11953_PI428960544	0.0233229	2.31451	up	FR175666	ncRNA
mmu_24009_PI428960544	0.0108917	2.31147	up	FR117492	ncRNA
A_30_P01024480	0.00679086	2.31053	up		ncRNA
A_55_P1961188	0.0183661	2.30783	up	NONMMUT127723	lncRNA
mmu_11119_PI428960544	0.0478532	2.30715	up	FR286630	ncRNA
mmu_20074_PI428960544	0.00772092	2.30623	up	FR294490	ncRNA
A_52_P398279	0.00476514	2.30559	up		ncRNA
mmu_35089_PI428960544	0.0293115	2.30143	up	NR_003961.1	ncRNA
mmu_2913_PI428960544	0.0342414	2.29821	down	FR345547	ncRNA
mmu_1833_PI428960544	0.00963718	2.2982	up	FR216376	lncRNA
mmu_13046_PI428960544	0.0227336	2.29421	up	FR303093	ncRNA
A_55_P1966843	0.0163982	2.29201	up		ncRNA
mmu_23003_PI428960544	0.0413693	2.28927	up	FR113162	ncRNA
A_55_P2136832	0.021074	2.28919	up		ncRNA
mmu_25269_PI428960544	0.0395368	2.28893	up	FR026908	ncRNA
mmu_7888_PI428960544	0.00775978	2.28616	up	FR057673	ncRNA
mmu_32444_PI428960544	0.0227016	2.28362	up	n413956	ncRNA
mmu_34070_PI428960544	0.00581785	2.28192	up	XR_141863.2	ncRNA
mmu_5499_PI428990136	0.00639198	2.28099	up	FR119565	ncRNA
mmu_37_PI428990136	0.02878	2.28083	down	FR126250	ncRNA
mmu_23467_PI428960544	0.0149816	2.27943	up	FR263948	ncRNA
A_30_P01026744	0.0290955	2.27785	up		ncRNA
mmu_20836_PI428960544	0.0112316	2.27497	up	FR133256	ncRNA
A_30_P01019431	0.0146111	2.27333	up		ncRNA
A_30_P01017632	0.0321586	2.2701	up		ncRNA
A_30_P01030134	0.0210589	2.26492	up		ncRNA
mmu_7305_PI428960544	0.0133816	2.26426	up	FR224268	ncRNA
A_30_P01025498	0.0086894	2.25809	up		ncRNA
mmu_21057_PI428960544	0.0312698	2.25642	up	FR293664	ncRNA
mmu_6024_PI428960544	0.0201196	2.25368	up	FR388349	ncRNA
mmu_1552_PI428960544	0.047784	2.24828	down	ENSMUST00000152230	ncRNA
A_55_P1955747	0.0239686	2.2344	up		ncRNA
mmu_21461_PI428960544	0.0087003	2.23369	up	FR079592	ncRNA
mmu_27403_PI428960544	0.0295026	2.23192	up	FR279987	ncRNA
mmu_25335_PI428960544	0.0460889	2.23038	down	FR362488	ncRNA
mmu_13327_PI428960544	0.00798712	2.22803	up	FR192174	ncRNA
mmu_32441_PI428960544	0.0189328	2.22739	up	NONMMUT006554	lncRNA
mmu_4473_PI428960544	0.031994	2.22707	up	FR021149	ncRNA
mmu_22771_PI428960544	0.0368066	2.2262	down	FR344815	ncRNA
mmu_9513_PI428990136	0.0112776	2.22416	up	NR_002688.1	ncRNA
mmu_34276_PI428960544	0.00628567	2.2196	up	NR_040440.2	ncRNA
mmu_15243_PI428960544	0.0278956	2.21927	up	FR250053	ncRNA
mmu_19856_PI428960544	0.0154877	2.21909	up	FR348784	ncRNA
A_30_P01027141	0.0125977	2.21737	up		ncRNA
A_30_P01031294	0.00458223	2.21713	up		ncRNA
A_55_P2090194	0.0058089	2.21703	up		ncRNA
A_30_P01026832	0.0143649	2.21328	up		ncRNA
mmu_7426_PI428960544	0.0132679	2.20976	up	FR059685	ncRNA
A_55_P2009329	0.0183867	2.20971	up		ncRNA
mmu_15077_PI428960544	0.013086	2.20871	up	FR036219	ncRNA
mmu_318_PI428960544	0.00987435	2.20628	up	NONMMUT125523	lncRNA
mmu_6203_PI428960544	0.0209174	2.20543	up	FR108381	ncRNA
A_30_P01022060	0.00770129	2.205	up		ncRNA
mmu_34514_PI428960544	0.0142237	2.20322	up	NR_003650.1	ncRNA
A_30_P01030224	0.00763847	2.20094	up		ncRNA
mmu_11629_PI428960544	0.00513404	2.19559	up	FR064857	ncRNA
mmu_31111_PI428960544	0.0160731	2.19351	up	FR298455	ncRNA
A_30_P01027755	0.0193958	2.19154	up		ncRNA
mmu_7343_PI428990136	0.0154594	2.18983	up	NONMMUT077516	lncRNA
mmu_1805_PI428960544	0.0362785	2.18853	up	ENSMUST00000132149	ncRNA
mmu_5833_PI428960544	0.0239221	2.18686	up	FR015378	ncRNA
mmu_8045_PI428960544	0.00254829	2.18667	up	FR303401	ncRNA
mmu_30505_PI428960544	0.0327687	2.18659	down	FR193677	ncRNA
mmu_476_PI428990136	0.0306191	2.18653	up	FR084799	ncRNA
mmu_16804_PI428960544	0.0228535	2.1857	up	FR084836	ncRNA
mmu_15471_PI428960544	0.0198262	2.18269	up	FR252207	ncRNA
mmu_25116_PI428960544	0.00111201	2.17932	up	FR333663	ncRNA
mmu_4404_PI428990136	0.0277001	2.17735	down	FR268565	ncRNA
mmu_32487_PI428960544	0.0220454	2.17457	up	n414164	ncRNA
mmu_33219_PI428960544	0.0102526	2.17206	up	n417532	ncRNA
mmu_18296_PI428960544	0.00583858	2.1719	up	FR327592	ncRNA
A_30_P01026686	0.0498522	2.17091	down		ncRNA
mmu_16824_PI428960544	0.013515	2.16959	up	FR340121	ncRNA
mmu_35520_PI428960544	0.0157086	2.16839	up	NR_073368.1	ncRNA
mmu_4281_PI428960544	0.0167882	2.16723	up	FR367188	ncRNA
mmu_7096_PI428960544	0.00948027	2.1656	up	FR049933	ncRNA
mmu_24542_PI428960544	0.0174811	2.16466	up	FR091791	ncRNA
mmu_14833_PI428960544	0.0199138	2.16344	up	FR037502	ncRNA
A_30_P01018008	0.00568107	2.16269	up		ncRNA
mmu_4241_PI428960544	0.0351787	2.15946	down	FR083937	ncRNA
A_30_P01028728	0.033019	2.15851	up		ncRNA
A_52_P563340	0.0011315	2.15838	up		ncRNA
A_55_P2124097	0.024672	2.15603	up		ncRNA
A_30_P01026666	0.0060145	2.15158	up	NONMMUT113094	lncRNA
mmu_8918_PI428960544	0.00081	2.14979	up	FR352370	ncRNA
A_55_P2007768	0.0126564	2.14686	up		ncRNA
A_30_P01026323	0.0203656	2.14511	up		ncRNA
mmu_15616_PI428960544	0.011051	2.1451	up	FR253468	ncRNA
A_30_P01033089	0.0234562	2.145	up		ncRNA
mmu_5489_PI428960544	0.0100046	2.14198	down	FR069625	ncRNA
mmu_8849_PI428960544	0.0159539	2.1419	up	FR034504	ncRNA
mmu_30976_PI428960544	0.0119048	2.14086	up	FR185603	ncRNA
mmu_24018_PI428960544	0.027216	2.1382	up	FR199569	ncRNA
A_55_P2046145	0.0296371	2.13791	up		ncRNA
mmu_3112_PI428960544	0.0295871	2.13773	up	FR325231	ncRNA
A_30_P01018775	0.0047881	2.13565	up		ncRNA
mmu_23866_PI428960544	0.0194984	2.13426	up	FR185673	ncRNA
A_30_P01030334	0.0205896	2.13064	up		ncRNA
A_30_P01021718	0.00234474	2.1304	up		ncRNA
A_30_P01023278	0.0151879	2.12855	up		ncRNA
mmu_27304_PI428960544	0.0447333	2.12845	up	FR381867	ncRNA
A_51_P291460	0.0224302	2.12654	up		ncRNA
A_30_P01023262	0.0489143	2.12493	down		ncRNA
mmu_32564_PI428960544	0.03931	2.12289	down	NONMMUT065181	lncRNA
mmu_15577_PI428960544	0.0349211	2.12269	up	FR147544	ncRNA
mmu_23947_PI428960544	0.0196676	2.12027	up	FR006069	ncRNA
mmu_4640_PI428960544	0.00921515	2.1162	up	FR162755	ncRNA
mmu_33061_PI428960544	0.0175713	2.11519	down	NONMMUT005474	ncRNA
mmu_16437_PI428960544	0.0279384	2.11462	up	FR400744	ncRNA
mmu_15314_PI428960544	0.00774901	2.11423	up	FR093296	ncRNA
mmu_32443_PI428960544	0.00623094	2.11311	up	n413955	ncRNA
mmu_15765_PI428960544	0.00566022	2.11258	down	FR362342	ncRNA
A_30_P01019811	0.00459001	2.11215	up		ncRNA
A_30_P01031844	0.0285974	2.10848	down		ncRNA
mmu_7248_PI428960544	0.0473833	2.10768	up	FR097401	ncRNA
mmu_9137_PI428960544	0.0482764	2.10565	down	FR402348	ncRNA
A_55_P2106956	0.0361808	2.10241	up	NONMMUT061260	lncRNA
mmu_17182_PI428960544	0.00872925	2.09976	up	FR323788	ncRNA
mmu_2048_PI428960544	0.00226478	2.09933	up	FR160085	ncRNA
mmu_34287_PI428960544	0.0143864	2.09864	up	NR_002890.1	ncRNA
A_30_P01031453	0.0193429	2.09821	up		ncRNA
A_30_P01022497	0.0450021	2.09753	down	NONMMUT052327	lncRNA
mmu_6413_PI428960544	0.00810424	2.09699	down	FR153792	ncRNA
mmu_2747_PI428990136	0.00694344	2.09272	up	FR333602	ncRNA
A_55_P1985189	0.0463031	2.09227	down		ncRNA
mmu_5841_PI428960544	0.0483839	2.09151	down	FR361842	ncRNA
A_30_P01030285	0.0343157	2.0915	up	NONMMUT068420	lncRNA
mmu_22338_PI428960544	0.0240186	2.09133	down	FR136008	ncRNA
mmu_1774_PI428990136	0.00242476	2.08724	up	FR042938	ncRNA
mmu_23340_PI428960544	0.0422666	2.08626	down	FR071700	ncRNA
mmu_7921_PI428960544	0.0258275	2.08526	up	FR072487	ncRNA
mmu_32671_PI428960544	0.00833906	2.0819	up	ENSMUST00000129570	lncRNA
A_30_P01030499	0.048687	2.08188	down		ncRNA
mmu_23614_PI428960544	0.0283338	2.08092	down	FR056252	ncRNA
mmu_22147_PI428960544	0.0492152	2.07941	up	FR293326	ncRNA
A_55_P2106424	0.0215948	2.07743	up		ncRNA
mmu_8566_PI428960544	0.00138112	2.07576	up	FR015812	ncRNA
mmu_14910_PI428960544	0.0319525	2.07505	up	FR101426	ncRNA
mmu_25291_PI428960544	0.0436633	2.07473	down	FR143182	ncRNA
A_30_P01023464	0.0349394	2.07336	up		ncRNA
mmu_31790_PI428960544	0.011133	2.07331	up	NONMMUT102042	ncRNA
mmu_28662_PI428960544	0.00708614	2.07318	up	FR118961	ncRNA
A_30_P01020072	0.0263259	2.07257	up		ncRNA
mmu_3891_PI428960544	0.00723805	2.07172	up	FR053566	ncRNA
A_55_P2108690	0.0185278	2.07099	up		ncRNA
A_30_P01024723	0.015731	2.0699	up		ncRNA
A_30_P01028830	0.0443211	2.06828	up		ncRNA
mmu_1341_PI428960544	0.0398133	2.06818	down	ENSMUST00000137397	ncRNA
A_55_P2365928	0.0180444	2.06555	up	NONMMUT016454	lncRNA
mmu_12306_PI428960544	0.000494	2.06518	up	FR365769	ncRNA
mmu_5469_PI428960544	0.0207421	2.0628	up	FR222604	ncRNA
mmu_35102_PI428960544	0.0351126	2.0618	up	NR_073535.1	ncRNA
mmu_33169_PI428960544	0.0410523	2.05975	up	NONMMUT009162	ncRNA
mmu_5228_PI428960544	0.00518665	2.05752	up	FR188462	ncRNA
A_30_P01022719	0.00979583	2.05395	up		ncRNA
mmu_8556_PI428980890	0.0117497	2.05336	up	NR_045324.1	ncRNA
mmu_9028_PI428960544	0.0112522	2.05239	up	FR300717	ncRNA
mmu_30881_PI428960544	0.00811855	2.05102	up	FR073598	ncRNA
A_30_P01031572	0.0169505	2.05071	up	NONMMUT041655	lncRNA
mmu_5047_PI428990136	0.0394885	2.05041	up	FR221942	ncRNA
mmu_8545_PI428960544	0.00405973	2.05025	up	FR165933	ncRNA
A_30_P01019298	0.0465742	2.04283	down		ncRNA
A_30_P01027747	0.0289718	2.04154	up	NONMMUT135908	lncRNA
mmu_7292_PI428960544	0.0416649	2.04111	down	FR257796	ncRNA
mmu_4985_PI428960544	0.00817081	2.03923	up	FR359807	ncRNA
A_30_P01025812	0.00175616	2.03883	up		ncRNA
A_30_P01029730	0.0141562	2.03784	up		ncRNA
A_30_P01018342	0.0194318	2.03696	up	NONMMUT100352	lncRNA
A_55_P1967533	0.0299082	2.03647	up	NONMMUT007340	lncRNA
mmu_26086_PI428960544	0.00479493	2.0358	up	FR280685	ncRNA
mmu_28308_PI428960544	0.00120666	2.03454	up	FR074463	ncRNA
mmu_6970_PI428960544	0.00757896	2.02842	up	FR169330	ncRNA
mmu_15862_PI428960544	0.0483742	2.02583	up	FR277991	ncRNA
A_30_P01029796	0.00241602	2.0253	up		ncRNA
A_30_P01022104	0.0019274	2.02504	up	NONMMUT093335	lncRNA
mmu_20648_PI428960544	0.0408873	2.02446	down	FR215707	ncRNA
mmu_34172_PI428960544	0.00832896	2.02395	up	NR_003644.1	ncRNA
mmu_3844_PI428960544	0.0196616	2.02335	up	FR167447	ncRNA
mmu_12837_PI428960544	0.0123222	2.0231	up	FR193247	ncRNA
A_55_P2139385	0.0254352	2.02277	up		ncRNA
mmu_9470_PI428960544	0.0212311	2.01714	down	FR266789	ncRNA
A_30_P01033673	0.0359142	2.01521	up		ncRNA
mmu_2755_PI428960544	0.0276083	2.01476	down	FR338927	ncRNA
mmu_23961_PI428960544	0.00299615	2.01466	up	FR165576	ncRNA
mmu_30846_PI428960544	0.00352252	2.01442	up	FR235434	ncRNA
A_55_P2178991	0.0295647	2.01032	down	FR277767	lncRNA
A_30_P01020711	0.00358937	2.00996	down	NR_003202	lncRNA
mmu_177_PI428990136	0.0198392	2.00534	down	FR302571	ncRNA
A_30_P01023940	0.00953157	2.0048	up		ncRNA
mmu_13584_PI428960544	0.0205828	2.00283	up	FR249015	ncRNA
A_30_P01018203	0.00336252	2.00026	up		ncRNA
FC, fold change.
