# Supplementary material for: Microarray analysis of long non-coding RNA expression profiles in monocytic myeloid-derived suppressor cells in Echinococcus granulosus-infected mice
Source: Parasit Vectors. 2018 May 30;11:327. doi: 10.1186/s13071-018-2905-6 (PMC5977751; doi:10.1186/s13071-018-2905-6)
Supplement: Supplementary file 3 — Table S3. Significantly and differentially expressed mRNAs in M-MDSCs. (XLSX 83 kb) [file 13071_2018_2905_MOESM3_ESM.xlsx]

## Sheet: Sheet1
		TABLE S3 Significantly and differentially expressed mRNAs in M-MDSCs.
ProbeName	P	FC	Regulation	Symbol	Entrez Gene ID
A_52_P398925	0.00217951	93.4288	up	Stfa2l1	268885
A_52_P487686	0.00150708	87.5617	up	BC100530	100034684
A_51_P303160	0.000341	80.6904	up	Arg1	11846
A_55_P1953169	0.00307477	75.6447	up	Saa3	20210
A_55_P1963017	0.00511093	59.4767	up	Stfa1	20861
A_51_P401907	0.00367011	55.6473	up	Gm5483	433016
A_55_P1985209	0.00505524	36.2791	up
A_51_P257951	9.56e-05	34.7141	up	Retnla	57262
A_55_P1960202	0.000207	30.7354	up	Vcan	13003
A_55_P2085142	0.000298	28.6729	up	Spp1	20750
A_52_P344424	0.00904613	22.3719	up	Lipg	16891
A_51_P470079	0.0117576	19.7128	up	Il1r2	16178
A_52_P1044655	0.000248	17.8541	up	Vcan	13003
A_52_P520607	0.00725111	16.3523	up	Ankrd22	52024
A_55_P2137049	0.00404273	15.319	up	AA467197	433470
A_55_P1981999	0.0184715	14.839	up	BC117090	100038854
A_52_P425092	0.0111692	14.2994	up
A_55_P2048164	0.00191853	14.199	up	Msantd3	66665
A_51_P372099	0.00129739	13.2071	up	Tarm1	245126
A_52_P628067	0.00159461	13.0313	up	Cdca3	14793
A_51_P231320	0.0133452	12.5762	up	Mmp8	17394
A_52_P485850	0.00715167	11.6547	up	Mgam	232714
A_55_P2012979	0.0100556	11.4242	up	Itgb2l	16415
A_55_P2015862	0.00584525	11.412	up	Erg	13876
A_51_P386625	0.00308693	10.6686	up	Epx	13861
A_55_P1964832	0.00285578	10.3697	up	Reck	53614
A_52_P402786	0.00368503	10.018	up	Prom1	19126
A_51_P346938	0.00759338	9.91111	up	Lrg1	76905
A_51_P183812	0.0149104	9.51341	up	Slfn4	20558
A_66_P133404	0.00206056	9.35863	up	2810417H13Rik	68026
A_52_P638895	0.00707551	9.1797	up	Vegfa	22339
A_55_P2039324	0.00214243	9.14878	up	Ccnf	12449
A_51_P283507	0.0030659	9.12517	up	Abca13	268379
A_51_P363400	0.00316668	9.11393	up	Prg2	19074
A_55_P2092826	0.00559975	9.10165	up	Anxa1	16952
A_55_P2066505	0.000477	9.08567	up	Mpo	17523
A_51_P203675	0.00385971	9.01691	up	Trem3	58218
A_51_P239750	0.00770165	8.95669	up	Inhba	16323
A_51_P336325	0.00849468	8.92777	up	Orm1	18405
A_55_P2084089	0.00387113	8.91656	up	4930438A08Rik	73988
A_51_P429335	0.00985039	8.65597	up	Prss16	54373
A_51_P108226	0.0042608	8.49526	up	1100001G20Rik	66107
A_52_P588881	0.00383196	8.35066	up	Iqgap3	404710
A_55_P2052016	0.0280345	8.34891	up	Crispld2	78892
A_55_P2064862	0.00259031	8.07212	up	Ica1	15893
A_51_P364210	0.00201072	8.07104	up	Ms4a3	170813
A_66_P120567	0.00418556	8.05435	up	Anxa1	16952
A_51_P153734	0.00430387	7.94459	up	Kif23	71819
A_51_P288138	0.00719222	7.91675	up	Fpr2	14289
A_55_P2107696	0.00888536	7.83614	up	Mrgpra6	381886
A_55_P1959763	0.00806931	7.73766	up	Dach1	13134
A_65_P07627	0.00555604	7.67513	up	Dach1	13134
A_51_P454008	0.00977113	7.53404	up	Lbp	16803
A_55_P2074796	0.0121416	7.46347	up	Cdkn2c	12580
A_55_P2082310	0.00621309	7.44601	up	Rtkn2	170799
A_51_P167292	0.00589662	7.42501	up	Chil3	12655
A_52_P454183	0.00644242	7.39981	up	Olfml2b	320078
A_55_P2071176	0.0192689	7.34171	up	Il1f9	215257
A_55_P2028942	0.0042008	7.27071	up	Ncam1	17967
A_55_P2095311	0.00698903	7.24401	up	Ly6g	546644
A_51_P123405	0.0031009	7.18549	up	Bub1	12235
A_51_P294555	0.0171495	7.16901	up	Ifitm6	213002
A_51_P211998	0.00977798	7.13091	up	Sgms2	74442
A_51_P494822	0.00217023	7.10127	up	Stag3	50878
A_52_P607507	0.0129819	7.06244	up	Olfm4	380924
A_52_P559975	0.0191936	6.98935	up	Cxcr2	12765
A_52_P284821	0.0153516	6.93106	up	Slco4c1	227394
A_55_P1986701	0.00978312	6.91919	up	1700055N04Rik	73458
A_51_P254656	0.0134996	6.90531	up	Hdc	15186
A_55_P2089710	0.014195	6.86974	up	Ednrb	13618
A_51_P407165	0.00526544	6.86257	up	Abhd5	67469
A_52_P621588	0.00600341	6.86194	up	Ifnlr1	242700
A_55_P2183597	0.00470838	6.84981	up	Tbc1d2	381605
A_51_P362066	0.00812678	6.84037	up	Chil1	12654
A_55_P2100209	0.00151923	6.76289	up	Kif2c	73804
A_66_P134542	0.00235356	6.65119	up	Anln	68743
A_51_P347240	0.0278124	6.62151	up	Lrr1	69706
A_51_P256827	0.00327763	6.61628	up	S100a8	20201
A_51_P188126	0.00631371	6.58791	up	Gca	227960
A_55_P2068260	0.0013478	6.5352	up	Hist1h3g	97908
A_55_P1983769	0.00144906	6.52746	up	Birc5	11799
A_51_P169516	0.015395	6.52703	up	Ppp1r3d	228966
A_51_P227392	0.00642695	6.51898	up	Rhou	69581
A_55_P1966359	0.00291025	6.47782	up	Itgb2l	16415
A_51_P444437	0.00274685	6.47487	up	Ptgr1	67103
A_52_P139650	0.00800051	6.46776	up	Ska1	66468
A_55_P1977008	0.0226599	6.42139	up	Gfi1	14581
A_55_P2048607	0.00265305	6.39758	up	Hp	15439
A_55_P2165839	0.00588869	6.3972	up	Cebpe	110794
A_51_P239203	0.00581924	6.35567	up	Mapk13	26415
A_52_P15388	0.00326814	6.33777	up	Ltf	17002
A_52_P439263	0.00469283	6.30774	up	Ugt8a	22239
A_51_P455897	0.0034773	6.29469	up	Fam64a	109212
A_52_P249424	0.00820035	6.28612	up	Vegfa	22339
A_51_P490509	0.00233123	6.27431	up	Bub1b	12236
A_52_P161488	0.0123059	6.27069	up	Clec4e	56619
A_51_P230098	0.00533713	6.18893	up	Pbk	52033
A_51_P385718	0.00852855	6.16863	up	Cd177	68891
A_51_P390038	0.018271	6.16212	up	Cpa6	329093
A_55_P2146254	0.014209	6.15061	up	Ifitm1	68713
A_55_P2070869	0.00732436	6.13794	up	Lcn2	16819
A_55_P2086575	0.00762994	6.11702	up	Arhgap19	71085
A_55_P2025595	0.0171788	6.07349	up	Gcnt2	14538
A_52_P399584	0.00529172	6.02774	up	Ckap2l	70466
A_52_P590396	0.00520691	6.01959	up	Sort1	20661
A_51_P292116	0.0366337	6.01917	up	Ica1	15893
A_52_P27020	0.00669579	6.01872	up	Sgol2	68549
A_51_P481398	0.00492975	6.00462	up	Kif11	16551
A_55_P1998471	0.00344939	5.97918	up	S100a9	20202
A_51_P320852	0.0122349	5.97276	up	Cd9	12527
A_55_P2078229	0.00404584	5.97274	up	Cdca2	108912
A_52_P251366	0.00286993	5.97047	up	Neil3	234258
A_52_P676359	0.00273702	5.92336	up	Fcnb	14134
A_52_P227391	0.00440059	5.87877	up	Kif15	209737
A_55_P2076048	0.00324564	5.87259	up	Nuf2	66977
A_52_P273821	0.00582714	5.85547	up	Abhd5	67469
A_51_P240453	0.00547827	5.83756	up	Nusap1	108907
A_51_P303749	0.00385923	5.82901	up	Depdc1b	218581
A_55_P2182358	0.00497109	5.82265	up	Arid3a	13496
A_55_P2061170	0.00531196	5.81901	up	Tbc1d2	381605
A_55_P2039881	0.00412669	5.80249	up	0	18951
A_55_P1994309	0.0173811	5.80072	up	Ptgir	19222
A_52_P25026	0.0245869	5.78285	up	Klra17	170733
A_51_P513530	0.00251744	5.77859	up	Spag5	54141
A_52_P387009	0.0203309	5.77603	up	Egln3	112407
A_55_P2173982	0.00217945	5.74084	up	Rrm2	20135
A_51_P158044	0.0094195	5.70265	up	Wipi1	52639
A_51_P459350	0.00707113	5.69904	up	Dstn	56431
A_55_P1995205	0.00416911	5.66264	up	Top2a	21973
A_51_P229676	0.010665	5.58422	up	Plscr1	22038
A_52_P110534	0.00190548	5.57534	up	Ttk	22137
A_55_P1988228	0.00762743	5.55929	up	Aspm	12316
A_55_P2056325	0.00953791	5.55434	up	Anxa3	11745
A_51_P266143	0.00442142	5.54821	up	Adpgk	72141
A_51_P463087	0.0031042	5.54064	up	Cenpm	66570
A_52_P420466	0.00287242	5.54057	up	Hist1h2ab	319172
A_55_P2113530	0.000937	5.5197	up	Whsc1	107823
A_66_P125209	0.00296913	5.51344	up	Kif2c	73804
A_55_P2045136	0.0032306	5.49548	up	I830127L07Rik	546643
A_55_P2028491	0.00444101	5.48795	up	Hmgn2	15331
A_51_P223709	0.00709335	5.48024	up	Pask	269224
A_55_P1983773	0.00244653	5.4772	up	Birc5	11799
A_55_P2000224	0.00372001	5.45552	up	Cd63	12512
A_51_P339793	0.000942	5.4553	up	Il1rl1	17082
A_55_P2263013	0.00829947	5.44852	up	Defa10	13229
A_52_P547662	0.0152791	5.44576	up	P2ry1	18441
A_55_P1961210	0.00902473	5.44048	up	Trp53inp2	68728
A_55_P2115255	0.00796204	5.43264	up	Fert2	14158
A_55_P1994939	0.00408534	5.41813	up	Hmgb2	97165
A_55_P2103706	0.00248459	5.40663	up	Gm5593	434175
A_66_P109986	0.00835785	5.35323	up	Cd33	12489
A_66_P109460	0.00421948	5.324	up	Mtfr2	71804
A_55_P2012498	0.0043235	5.31315	up	Cdca7	66953
A_51_P483473	0.00619041	5.30439	up	St3gal5	20454
A_55_P2055442	0.00680479	5.30415	up	Pafah2	100163
A_55_P2039699	0.00413077	5.28482	up	Camp	12796
A_51_P499698	0.0255648	5.27991	up	Asprv1	67855
A_55_P2081488	0.00753586	5.27469	up	Pglyrp1	21946
A_55_P2157859	0.0144317	5.25831	up	Klra17	170733
A_55_P1980636	0.00280481	5.24987	up	Aurka	20878
A_55_P2126925	0.00348608	5.20821	up	Msantd3	66665
A_55_P2179939	0.0113085	5.20541	up	Dmxl2	235380
A_52_P162099	0.00447188	5.20047	up	Ckap2	80986
A_51_P479786	0.00844064	5.19322	up	Smtn	29856
A_51_P411345	0.00697124	5.18888	up	Mogat2	233549
A_55_P2094964	0.00279911	5.18585	up	Gm7931	100503799
A_55_P2056654	0.00131302	5.18424	up	Kif22	110033
A_52_P88529	0.0033931	5.17338	up	Pxylp1	235534
A_51_P441426	0.026722	5.17032	up	Pf4	56744
A_51_P344566	0.00169389	5.15926	up	Plk1	18817
A_51_P148105	0.00786662	5.14381	up	Rad51	19361
A_51_P461067	0.0227505	5.14035	up
A_66_P106789	0.000742	5.12599	up
A_51_P187262	0.0135943	5.10852	up	Mmp25	240047
A_51_P109449	0.00851263	5.08755	up	Ltb4r1	16995
A_51_P293938	0.0102218	5.08321	up	Rasl11b	68939
A_55_P2046494	0.0432062	5.0822	up	Zfand4	67492
A_51_P174961	0.0246637	5.07233	up	F10	14058
A_52_P231170	0.0113613	5.06891	up	Megf9	230316
A_51_P457528	0.00297529	5.0671	up	Ccnb2	12442
A_51_P492830	0.00171399	5.06417	up	Cenph	26886
A_55_P2114863	0.0058731	5.05905	up	Mgll	23945
A_55_P1990067	0.00482083	5.0487	up	Gm9525	671242
A_51_P369200	0.00469763	5.04764	up	Tpx2	72119
A_51_P335480	0.00957051	5.04259	up	1810055G02Rik	72056
A_66_P114695	0.00424254	5.03591	up	Cdc25c	12532
A_55_P2148370	0.0194599	5.03196	up
A_55_P2149787	0.00127375	4.988	up	Fcnb	14134
A_55_P2037439	0.00409815	4.98031	up	Depdc1a	76131
A_55_P2011490	0.00395998	4.94824	up
A_55_P2025033	0.00786904	4.94268	up	Cep55	74107
A_55_P2162136	0.00339964	4.91465	up	Hmgn2	15331
A_55_P2181271	0.0201545	4.91314	up	Nhsl2	100042480
A_55_P1969341	0.00140866	4.89935	up	Brip1	237911
A_52_P260629	0.00613915	4.89098	up	Cpne3	70568
A_55_P2077368	0.0157235	4.86528	up	Dpep2	319446
A_51_P177171	0.00945298	4.85798	up	Tie1	21846
A_52_P30989	0.00571549	4.83192	up	Cdkn3	72391
A_51_P253803	0.00344251	4.8284	up	Mki67	17345
A_55_P1970810	0.00684644	4.82792	up	Agpat2	67512
A_55_P2056473	0.00135286	4.82753	up	Spc24	67629
A_55_P2158102	0.00391031	4.82191	up	Camp	12796
A_52_P514061	0.0106376	4.81569	up	Padi4	18602
A_55_P1952256	0.00219197	4.8037	up	Ccnb1	268697
A_52_P116006	0.0153402	4.78284	up	Gda	14544
A_51_P108252	0.00228408	4.772	up	Gpsm2	76123
A_66_P105801	0.00300819	4.77164	up	Igf1r	16001
A_55_P2110245	0.0141638	4.74617	up	Fignl1	60530
A_51_P481920	0.00359791	4.74593	up	Ccna2	12428
A_55_P2087265	0.0297429	4.73146	up	Ifitm1	68713
A_55_P2088995	0.0102626	4.70214	up	Plscr1	22038
A_55_P2128668	0.00174468	4.68469	up	Ccnb1	268697
A_51_P324287	0.00446974	4.67847	up	Kif23	71819
A_55_P2020461	0.00320996	4.66968	up	Hmgn2	15331
A_51_P254805	0.0050287	4.6499	up	Kif4	16571
A_55_P2050439	0.00457508	4.64381	up	Dlgap5	218977
A_51_P496432	0.00634985	4.63598	up	Acsl1	14081
A_51_P217336	0.00959442	4.61802	up	Scamp1	107767
A_55_P1994997	0.00188473	4.58184	up	Arhgap11a	228482
A_51_P430082	0.0057967	4.58091	up	Tst	22117
A_51_P490795	0.0122104	4.57684	up	Mxd1	17119
A_55_P2073377	0.00512901	4.56318	up	Mki67	17345
A_51_P442964	0.00246506	4.5602	up	Casc5	76464
A_55_P1996941	0.0065059	4.55905	up	Ube2c	68612
A_55_P2088637	0.015216	4.54577	up	Ap3s1	11777
A_55_P2142251	0.00344245	4.53472	up	Hist2h3c2	97114
A_55_P1983768	0.00325086	4.53399	up	Birc5	11799
A_55_P2170681	0.00263708	4.53303	up	Cdca8	52276
A_55_P2090798	0.0354341	4.52402	up	Mtus1	102103
A_55_P2044932	0.0158096	4.5194	up	Gpr84	80910
A_55_P2094966	0.002961	4.51743	up	Hist2h3b	319154
A_55_P2035286	0.00265978	4.51695	up	Uhrf1	18140
A_55_P2163428	0.00872426	4.51048	up	Foxm1	14235
A_51_P150120	0.0036624	4.49734	up	Mgst2	211666
A_55_P2059931	0.00377201	4.49637	up	Prom1	19126
A_52_P556462	0.000981	4.49344	up	Fancd2	211651
A_55_P1956627	0.0122806	4.46093	up	Gpr160	71862
A_55_P2014882	0.0307744	4.42504	up	Dhrs9	241452
A_55_P2093418	0.0196616	4.41968	up	Zmpste24	230709
A_55_P1993789	0.00586292	4.41803	up	Hmgn2	15331
A_52_P502771	0.01269	4.4163	up	Rad54b	623474
A_52_P302433	0.0226682	4.4153	up	Plau	18792
A_51_P507290	0.0166067	4.41385	up	Klf5	12224
A_51_P187082	0.00842227	4.41362	up	G6pdx	14381
A_52_P586004	0.0072863	4.41082	up	Hk3	212032
A_55_P2027136	0.00257251	4.41005	up	Hist1h3f	260423
A_55_P2099670	0.00814249	4.40975	down	Lrp2	14725
A_51_P269166	0.0111882	4.39926	up	Mmp19	58223
A_51_P330213	0.00191549	4.38051	up	Asf1b	66929
A_55_P2046938	0.00510054	4.37375	up	Adpgk	72141
A_66_P138584	0.0020245	4.36937	up	Mnd1	76915
A_51_P452779	0.0136785	4.3681	up	Pygl	110095
A_55_P2002968	0.0102534	4.35798	up	Coro2a	107684
A_51_P193189	0.0117166	4.35019	up	Slc26a8	224661
A_55_P1965050	0.00238923	4.35003	up	Cks2	66197
A_51_P350666	0.00277147	4.32833	up	Peli2	93834
A_55_P2051701	0.0171917	4.32439	up	Pbx1	18514
A_55_P1967291	0.00312866	4.31721	up	Ncaph	215387
A_51_P247249	0.0112608	4.31132	up	Alox5	11689
A_55_P2143050	0.013678	4.30063	up	Ear7	53873
A_52_P359591	0.0233081	4.29347	up	Zfp354b	27274
A_52_P304947	0.000148	4.29158	up	Cenpn	72155
A_55_P1999633	0.00898128	4.28574	up	Cit	12704
A_55_P1991688	0.0122575	4.28154	up	Rad51ap1	19362
A_55_P1999561	0.00825901	4.27989	up	Pram1	378460
A_55_P2178723	0.0105042	4.26933	up	Dtl	76843
A_51_P273684	0.00450056	4.2671	up	Gbe1	74185
A_55_P1994348	0.0105561	4.26383	up	Golim4	73124
A_51_P444447	0.0127083	4.25318	up	Cebpd	12609
A_55_P2069221	0.00473897	4.23988	up	Prr11	270906
A_55_P2004801	0.00209132	4.23828	up	Tacc3	21335
A_52_P422494	0.013626	4.21776	up	Cd300lf	246746
A_55_P1974967	0.00634349	4.21282	up	Hist2h4	97122
A_66_P100853	0.00581819	4.20774	up	Hist1h2ao	665433
A_51_P155142	0.00448581	4.20664	up	Cdca8	52276
A_55_P2081656	0.00108837	4.18895	up
A_51_P345792	0.00303173	4.18705	up	Tmem180	75146
A_66_P103398	0.00139573	4.17803	up	Ogfrl1	70155
A_51_P302139	0.00555035	4.17597	up	Mastl	67121
A_51_P408071	0.00303961	4.17514	up	Kntc1	208628
A_52_P497534	0.0122809	4.17026	up	Wipi1	52639
A_51_P474701	0.00802298	4.16037	up	Fbp1	14121
A_51_P504815	0.0266707	4.16018	up	Stfa3	20863
A_52_P103550	0.00261819	4.147	up	Tfdp1	21781
A_55_P1954221	0.011574	4.13521	up	Emp1	13730
A_55_P2103055	0.0103134	4.12631	up	Gsr	14782
A_55_P1996946	0.00262368	4.11498	up	Cdc20	107995
A_55_P2025248	0.0136131	4.11474	up	Mxd1	17119
A_55_P1968808	0.0095357	4.10911	up	Wipi1	52639
A_55_P2115151	0.00340547	4.10833	up	Pxylp1	235534
A_52_P148212	0.0030875	4.10533	up	Mis18bp1	217653
A_51_P164014	0.00426834	4.1034	up	Cenpe	229841
A_52_P375493	0.00326644	4.09943	up	Tfdp1	21781
A_51_P463452	0.00777641	4.08985	up	Acsl1	14081
A_55_P1976127	0.00355228	4.08939	up	Ect2	13605
A_55_P2177198	0.00342348	4.08326	up	Hist1h2bb	319178
A_52_P658437	0.00197594	4.07272	up	Espl1	105988
A_55_P2011436	0.00835533	4.06012	up	Gm11223	100039888
A_51_P133137	0.00415176	4.05735	up	Kif20a	19348
A_55_P2004708	0.00570262	4.05141	up	Mrgpra7	404236
A_52_P498208	0.0043704	4.03655	up	Hist1h2ak	319169
A_51_P369252	0.0100437	4.03523	up	4632434I11Rik	74041
A_55_P2068663	0.00248992	4.03363	up	Stmn1	16765
A_52_P104824	0.00498924	4.03272	up	Diap3	56419
A_51_P325856	0.0136527	4.03201	up	Mcemp1	69189
A_52_P189005	0.015133	4.02662	up	Gk5	235533
A_52_P411003	0.0152002	4.02185	up	Dlgap5	218977
A_55_P2036774	0.00299162	4.01016	up	Pxylp1	235534
A_55_P2115297	0.0077364	4.0071	up	Ap3s1	11777
A_66_P130103	0.002071	3.99983	up	Ube2t	67196
A_51_P501453	0.0279759	3.98891	up	Ms4a8a	64381
A_51_P291501	0.0215285	3.98505	up	Ccno	218630
A_55_P2177154	0.00244128	3.98469	up	Hist1h2bm	319186
A_52_P432919	0.0166155	3.97333	up	Rab3d	19340
A_55_P1962937	0.0301262	3.97083	up	Trem2	83433
A_52_P412585	0.00462363	3.96335	up	Ear1	13586
A_55_P2145401	0.00233708	3.95358	up	Hist1h3c	319148
A_51_P501018	0.00558651	3.94486	up	Nek2	18005
A_55_P2026315	0.00542758	3.93639	up	Gys1	14936
A_52_P106766	0.0152606	3.93314	up	Gk5	235533
A_52_P515057	0.00841195	3.93162	up	Slc25a24	229731
A_51_P424810	0.0133017	3.93088	up	Ncapg2	76044
A_66_P133397	0.0266053	3.93064	up	Chil4	104183
A_51_P222359	0.0122273	3.92466	up	Emilin1	100952
A_55_P2033255	0.00756165	3.91104	up	Prdx5	54683
A_51_P353735	0.0084771	3.90818	up	G6pd2	14380
A_52_P494126	0.00403529	3.9029	up	Usp46	69727
A_55_P2104487	0.0367142	3.9001	up	Pld1	18805
A_52_P668285	0.00599565	3.89535	up	Plk4	20873
A_65_P08507	0.0282497	3.88982	down	Adam23	23792
A_55_P2110758	0.0120111	3.88355	up	B430306N03Rik	320148
A_51_P105709	0.00468099	3.87975	up	Trip13	69716
A_65_P17827	0.0100567	3.87802	up	Cenpl	70454
A_66_P134808	0.0171987	3.86445	up	Nos1ap	70729
A_55_P2152427	0.00353348	3.85884	up	Zwilch	68014
A_55_P2125013	0.00242455	3.82121	up	Hist1h4j	319159
A_55_P2047559	0.0215889	3.81838	up	Ccp110	101565
A_51_P270949	0.00152415	3.81489	up	Hist1h1b	56702
A_66_P120074	0.00104089	3.81176	up	Uhrf1	18140
A_52_P429450	0.00619204	3.80742	up	Ngp	18054
A_51_P210395	0.011349	3.80673	up	Glrx	93692
A_55_P1989772	0.0192273	3.80289	up	Sqrdl	59010
A_51_P312437	0.00898273	3.80232	up	Dhrs7	66375
A_55_P2106150	0.0010739	3.80131	up	Cenpk	60411
A_51_P286460	0.0116583	3.79167	up
A_65_P05252	0.00584951	3.78755	up	Cdc25a	12530
A_55_P2079645	0.0123543	3.78689	up	Clec4b2	381809
A_52_P262219	0.00656228	3.7836	up	Fos	14281
A_55_P2051696	0.0160649	3.77626	up	Pbx1	18514
A_55_P2120493	0.00183943	3.77419	up	Fanca	14087
A_55_P2125947	0.0109608	3.76142	up	Agpat2	67512
A_55_P2006236	0.00560117	3.75803	up	Ugdh	22235
A_55_P2081164	0.00788639	3.75305	up	Cd300lf	246746
A_55_P1954006	0.0192328	3.75129	up	Ldhb	16832
A_55_P2175880	0.040573	3.74801	up	Mgst1	56615
A_51_P180140	0.00258561	3.74177	up	Hist1h2ba	319177
A_55_P2084631	0.0062306	3.72592	up	Hist1h2an	319170
A_55_P2018706	0.0154908	3.72274	up	Cep19	66994
A_51_P425847	0.0033789	3.72063	up	Ulbp1	77777
A_66_P130541	0.00163463	3.71664	up	Traip	22036
A_55_P2171484	0.00937287	3.70654	up	Lta4h	16993
A_52_P480360	0.00469433	3.68623	up	Dut	110074
A_52_P472324	0.0226452	3.68091	up	Slpi	20568
A_55_P2027327	0.00390646	3.65439	up	Usp1	230484
A_55_P2139261	0.0359602	3.65146	up	Frrs1	20321
A_52_P565051	0.0155727	3.64916	up	Cpne3	70568
A_55_P2083649	0.0103932	3.64358	up	Alas1	11655
A_51_P316201	0.0304211	3.64059	down	Gm5134	333669
A_51_P191649	0.00343429	3.64003	up	Ndc80	67052
A_52_P285975	0.0141961	3.62035	up	Plekhg1	213783
A_55_P2158011	0.00368928	3.61966	up	Knstrn	51944
A_55_P1952618	0.0048223	3.60488	up	Ear2	13587
A_51_P275697	0.00614592	3.59975	up	Fam101b	76566
A_51_P461319	0.016134	3.5985	up	Gatm	67092
A_55_P2026295	0.0265428	3.59621	up	Syne1	64009
A_66_P133148	0.00915355	3.59423	up	Aoah	27052
A_55_P2084656	0.00284125	3.58894	up	Hist1h2ah	319168
A_55_P1979659	0.00174224	3.58548	up	Nsl1	381318
A_55_P2061495	0.005594	3.58345	up	Cks1b	54124
A_55_P2186395	0.00358031	3.58211	up	LOC102640775	102640775
A_55_P2099961	0.00568582	3.57538	up	Hist1h2ag	319167
A_55_P1999102	0.0268995	3.57006	up	Pi16	74116
A_55_P2121521	0.00809864	3.56704	up	Hist1h3i	319153
A_55_P1992910	0.00591862	3.5615	up	Gyg	27357
A_55_P2019557	0.0211932	3.56145	up	Mrgpra2b	235712
A_55_P2135035	0.00667206	3.55199	up	Hist1h4m	100041230
A_55_P2036883	0.00257683	3.54397	up	Hist2h2bb	319189
A_55_P2091147	0.00285236	3.5414	up	Hist1h4k	319160
A_66_P129188	0.00483679	3.5381	up	Hist2h2ac	319176
A_51_P172155	0.00469706	3.53721	up	Hal	15109
A_55_P1971076	0.0101421	3.53293	up	Atp11a	50770
A_55_P2006008	0.0120478	3.53241	up	Serpinb1a	66222
A_55_P2054897	0.0279593	3.52865	up	Rnd1	223881
A_55_P2127139	0.00390607	3.52828	up	Hist1h3d	319149
A_55_P2133255	0.017217	3.51027	up	Mad2l1	56150
A_55_P1999349	0.0083358	3.50925	up	Nudt4	71207
A_55_P2017860	0.0181896	3.50693	down	Fank1	66930
A_55_P2012201	0.0248074	3.50197	up	App	11820
A_51_P481482	0.023261	3.49541	up	Dram1	71712
A_51_P257934	0.00992151	3.49416	up	Tnfsf13b	24099
A_55_P2035320	0.0278941	3.49032	up	Nfil3	18030
A_52_P442852	0.0217684	3.49016	up	Kbtbd7	211255
A_51_P455338	0.0101957	3.48212	up	Rnase2a	93726
A_51_P299287	0.00667847	3.46804	up	Impa2	114663
A_52_P23308	0.0077006	3.46493	up	5730508B09Rik	70617
A_55_P1953087	0.00623951	3.46208	up	Mcm3	17215
A_55_P2391999	0.00110068	3.45697	up	D430047D06Rik	320716
A_51_P314186	0.0112831	3.45616	up	Syne1	64009
A_55_P2100475	0.0100097	3.45373	up	Gas2l3	237436
A_52_P17098	0.00914093	3.4451	up	Mpp7	75739
A_51_P282144	0.0450298	3.44383	down	Adam23	23792
A_51_P195958	0.0251158	3.44129	up	Phlda1	21664
A_55_P1965154	0.0165877	3.41874	up	Spc25	66442
A_52_P616404	0.00454372	3.41586	up	Bard1	12021
A_51_P125135	0.0152373	3.41221	up	Cdca5	67849
A_55_P2090484	0.0201564	3.3991	up	Pde10a	23984
A_55_P1966982	0.00994025	3.39778	up	Gsr	14782
A_55_P2062543	0.00379308	3.39649	up	Kifc1	100502766
A_55_P2094868	0.0118015	3.39557	up	Ly75	17076
A_55_P2152767	0.000559	3.39384	up	Lhfpl2	218454
A_55_P2099479	0.00263025	3.392	up	H2afz	51788
A_55_P2028054	0.0030869	3.39144	up	Incenp	16319
A_51_P477738	0.0158599	3.37802	up	Rab3d	19340
A_51_P140321	0.0230449	3.37241	up	Mocos	68591
A_51_P254045	0.0208343	3.37207	up	Traip	22036
A_55_P2106255	0.00288591	3.37163	up	Mbnl3	171170
A_55_P2084666	0.00320719	3.36608	up	Hist1h2af	319173
A_66_P114176	0.0100055	3.36013	up	Hist2h2ab	621893
A_51_P464822	0.00423773	3.35498	up	Hist1h1e	50709
A_55_P1957459	0.0319915	3.35408	up	Lilrb4	14728
A_55_P2158701	0.00266638	3.35021	up	Hist1h4d	319156
A_55_P2185120	0.0183613	3.34689	up	Nhsl2	100042480
A_52_P571746	0.0104927	3.33672	up	Sh2d5	230863
A_55_P1971074	0.00496593	3.33323	up	Atp11a	50770
A_55_P2010401	0.0246071	3.33025	up	Pde4d	238871
A_55_P2159259	0.00368786	3.32756	up	Lifr	16880
A_55_P2179738	0.010373	3.31832	up	Slc22a15	242126
A_55_P1978201	0.0032947	3.30084	up	Incenp	16319
A_55_P2084611	0.026185	3.29848	up	B4galt6	56386
A_51_P481693	0.0107518	3.2964	up	Ero1l	50527
A_52_P655265	0.0175921	3.29542	up	Bora	77744
A_51_P479914	0.00734373	3.29195	up	Pik3cb	74769
A_51_P228768	0.0199875	3.2847	up	Slfn3	20557
A_51_P363729	0.0174572	3.27795	up	Prg3	53856
A_51_P465292	0.0132099	3.27676	up	Hnmt	140483
A_52_P556099	0.0177208	3.27661	up	Oip5	70645
A_55_P2128853	0.0114138	3.27155	up	Ear12	503845
A_52_P592909	0.0201605	3.26701	up	Dgat2	67800
A_55_P2055123	0.00731407	3.2663	up	Frrs1	20321
A_55_P1988754	0.00220695	3.26485	up	Hist4h4	320332
A_66_P133244	0.00867712	3.26143	up	Vcl	22330
A_55_P2269289	0.0354929	3.25928	up	Dgkg	110197
A_55_P2131438	0.0039359	3.25389	up	Hist2h2aa2	319192
A_52_P164709	0.00761706	3.25177	up	Poc1a	70235
A_55_P2063736	0.0429956	3.25151	up	Gp49a	14727
A_55_P2158697	0.0058931	3.24952	up	Hist1h4i	319158
A_51_P451151	0.0054386	3.24609	up	Ube2c	68612
A_52_P190973	0.010898	3.24578	up	Vcl	22330
A_55_P2149107	0.00643563	3.24391	up	BC055324	381306
A_55_P2077228	0.00418956	3.22869	up	Cenpl	70454
A_55_P2057777	0.00218708	3.22754	up	Fgfr1	14182
A_55_P2064507	0.0076999	3.2123	up	Msra	110265
A_55_P2106569	0.00322421	3.20775	up	Hist1h4d	319156
A_52_P426740	0.00784985	3.20494	up	Rab27a	11891
A_55_P2022251	0.0129037	3.20163	up	Cdkn2d	12581
A_51_P507801	0.0346582	3.18997	up	F13a1	74145
A_51_P196973	0.00515796	3.18244	up	Chaf1a	27221
A_52_P18267	0.0194708	3.16548	up	Brca1	12189
A_55_P2007001	0.0264624	3.16436	up	Ctnnbip1	67087
A_55_P2172274	0.0324019	3.16399	up	Smc2	14211
A_66_P125327	0.00706791	3.15934	up	Ccne1	12447
A_55_P2116621	0.00849155	3.15906	up	Cited2	17684
A_51_P238448	0.0151593	3.14793	up	Ccnd3	12445
A_55_P1986722	0.0315153	3.14782	up	Card9	332579
A_51_P515965	0.025158	3.14648	up	Nfe2	18022
A_55_P2103145	0.00504305	3.14553	up	Ppp1r2	66849
A_52_P211223	0.00537098	3.14169	up	Cdca2	108912
A_55_P1977929	0.0288094	3.13864	up	Itgam	16409
A_51_P473940	0.0104981	3.13627	up	Slc22a15	242126
A_55_P2084652	0.00950249	3.1349	up	Hist1h2ak	319169
A_51_P276943	0.00520816	3.12738	up	Gpc1	14733
A_52_P529360	0.0351287	3.12382	up	Rab11fip5	52055
A_52_P28806	0.00928071	3.12074	up	Foxm1	14235
A_51_P146753	0.0246152	3.11466	up	Csf2rb2	12984
A_55_P1972018	0.005049	3.11328	up	Hist1h4c	319155
A_51_P259861	0.0143285	3.10421	up	Mettl9	59052
A_52_P541161	0.00915576	3.0993	up	Rgs18	64214
A_55_P1959595	0.00598575	3.08727	up	Fmo5	14263
A_51_P393958	0.00887031	3.08676	up	Fbxo5	67141
A_66_P119801	0.017513	3.08669	up	Optn	71648
A_55_P2213348	0.00491445	3.08524	up	5330421C15Rik	78279
A_51_P499838	0.0402213	3.08347	up	Bst1	12182
A_55_P2016623	0.0232414	3.0833	up	Gm5068	277089
A_55_P2071466	0.0104556	3.07878	up	Ncf1	17969
A_51_P202633	0.0166268	3.07842	up	Ebi3	50498
A_52_P407692	0.00621565	3.07777	up	H2afj	232440
A_52_P552550	0.0131781	3.07547	up	Agtrap	11610
A_52_P276614	0.00696823	3.07505	up	1700015E13Rik	76925
A_51_P254646	0.0137431	3.07188	up	Jdp2	81703
A_55_P2013948	0.0111366	3.06602	up	Gsn	227753
A_51_P324934	0.00346735	3.06136	up	Mcm3	17215
A_51_P227004	0.022164	3.05059	up	Cks1b	54124
A_55_P1982171	0.00442788	3.0505	up	H2afz	51788
A_52_P418644	0.00921911	3.05043	up	Plp2	18824
A_51_P176086	0.012827	3.04819	up	Ffar2	233079
A_51_P220317	0.00539526	3.045	up	Cdca7l	217946
A_52_P195018	0.0176028	3.03887	up	Arap3	106952
A_55_P2078459	0.00410469	3.03809	up	Kpna2	16647
A_51_P240019	0.0084398	3.03727	up	Gyg	27357
A_55_P1973349	0.00458053	3.03547	up	Hist2h4	97122
A_55_P1961014	0.0289121	3.03173	up	Selenbp1	20341
A_66_P140335	0.003933	3.01359	up	Mbnl3	171170
A_55_P2022364	0.0197631	3.0121	up	Nxn	18230
A_55_P2109717	0.0170574	3.00901	up	Kif20b	240641
A_55_P2073169	0.0186042	3.00806	up	Padi4	18602
A_51_P380309	0.0371527	3.00699	up	Ncam1	17967
A_66_P119790	0.0346041	3.00569	up	Nhsl2	100042480
A_55_P2055638	0.0212701	3.00281	up	Gsn	227753
A_52_P676271	0.00711318	3.00232	up	Tuba4a	22145
A_51_P422625	0.0293854	3.00177	up	Arl11	219144
A_55_P1973164	0.0192182	3.00158	up	Bricd5	319259
A_51_P110301	0.0084302	2.99967	up	C3	12266
A_55_P2041075	0.0068906	2.99664	up	Ccnd3	12445
A_55_P2157008	0.00623651	2.99178	up	Ear10	93725
A_51_P337089	0.00235662	2.98808	up	Gins1	69270
A_51_P424518	0.0128825	2.98264	up	Nin	18080
A_52_P678206	0.0342597	2.97505	up	9830107B12Rik	328829
A_51_P279712	0.00972654	2.97252	up	Rell1	100532
A_55_P2236382	0.0312881	2.97102	up	D8Ertd158e	52186
A_52_P15212	0.0492752	2.9688	up	Ctbp2	13017
A_55_P2000853	0.00988892	2.96079	up	Mvb12b	72543
A_52_P190647	0.00748484	2.95992	up	Mxd3	17121
A_52_P84096	0.0117167	2.9585	up	Pgd	110208
A_51_P336721	0.00413742	2.95585	up	Tipin	66131
A_55_P1979645	0.0185242	2.95129	up	S100a1	20193
A_55_P2097478	0.0109529	2.9512	up	Gda	14544
A_51_P392687	0.00783784	2.94884	up	Vim	22352
A_55_P2059957	0.00585486	2.93839	up	Snx7	76561
A_51_P377452	0.0135552	2.93805	up	Ncf4	17972
A_51_P474454	0.00418791	2.93513	up	Rnaseh2b	67153
A_55_P2182134	0.0155047	2.93384	up	Mctp1	78771
A_51_P424338	0.0186465	2.92977	up	Nqo1	18104
A_51_P319379	0.00337667	2.92825	up	Tmx4	52837
A_55_P1987499	0.0125161	2.92702	up	Pttg1	30939
A_51_P457331	0.00227185	2.92468	up	Hmgn5	50887
A_55_P2091145	0.00757229	2.92448	up	Hist1h4k	319160
A_51_P337708	0.0347767	2.92318	up	Ovgp1	12659
A_55_P1977926	0.0262978	2.91265	up	Itgam	16409
A_52_P354744	0.0152018	2.90162	up	Slc2a3	20527
A_55_P2140941	0.0254657	2.90131	up	Tinagl1	94242
A_51_P123134	0.00651937	2.90091	up	Ercc6l	236930
A_55_P1992208	0.00944188	2.89552	up	Gpi1	14751
A_51_P235687	0.019069	2.8948	up	Alox5ap	11690
A_52_P5891	0.0178491	2.87978	up	Fam101b	76566
A_55_P1967022	0.0058861	2.8795	up	Fgfr1	14182
A_51_P312121	0.0389875	2.87916	up	Xdh	22436
A_55_P1979463	0.0374772	2.87703	up	Prdx5	54683
A_55_P2119332	0.0269498	2.87401	up	Pfkfb4	270198
A_55_P1960916	0.000885	2.87363	up	Egln3	112407
A_55_P2028788	0.0204516	2.87318	up	Slc39a11	69806
A_51_P414548	0.0221775	2.86663	up	Casp7	12369
A_55_P2002859	0.0134821	2.86633	up	Aifm2	71361
A_55_P2017826	0.000224	2.86629	up	Myb	17863
A_55_P2065671	0.0282222	2.86578	up	Ccnb1	268697
A_52_P52618	0.0291869	2.84826	up	Csf2rb	12983
A_51_P345316	0.0312928	2.84576	up	Cep76	225659
A_55_P2172001	0.0378479	2.84138	up	Mrgpra2a	668727
A_66_P111660	0.0042021	2.83898	up	Mt1	17748
A_66_P133240	0.00505807	2.83688	up	Hnrnpll	72692
A_55_P2386236	0.016827	2.83459	up	Ceacam2	26367
A_52_P357402	0.0249256	2.83022	up	Mlst8	56716
A_66_P112436	0.00035	2.82472	up	Prkar2b	19088
A_51_P208680	0.0173104	2.82422	up	Chtf18	214901
A_55_P2184897	0.0217065	2.8183	up	Lbr	98386
A_55_P2244440	0.00133537	2.81654	up	Zgrf1	71643
A_55_P2110215	0.00556113	2.81413	up	Ckap5	75786
A_51_P432199	0.0232198	2.81115	up	Sap30	60406
A_51_P368009	0.00250653	2.81059	up	E2f2	242705
A_55_P2084696	0.000259	2.80967	up	Hist1h2aa	319163
A_51_P226269	0.00532656	2.80702	up	Rgcc	66214
A_51_P245275	0.0111845	2.80532	up	H2afx	15270
A_52_P359965	0.0354784	2.80358	up	Cpd	12874
A_51_P517145	0.0145828	2.80275	up	Sort1	20661
A_52_P473953	0.0112488	2.79986	up	Ctdspl	69274
A_51_P314907	0.0110534	2.79604	up	Dbf4	27214
A_66_P129444	0.0101118	2.78742	up	Pnkp	59047
A_51_P210143	0.0114955	2.78724	up	Syne2	319565
A_66_P136311	0.0263598	2.78347	up	Cdh23	22295
A_52_P508221	0.0120295	2.77828	up	Rmi2	223970
A_51_P117618	0.0178187	2.7758	up	Ethe1	66071
A_55_P2110713	0.0302884	2.77055	up	Anxa2	12306
A_66_P135947	0.0495253	2.767	down	Col6a4	68553
A_55_P2088425	0.00927879	2.76326	up	Tcn2	21452
A_55_P2043862	0.00360629	2.7623	up	Stmn1	16765
A_55_P2160825	0.0259147	2.76082	up	Xdh	22436
A_52_P902339	0.0109116	2.75994	up	Lnp	69605
A_52_P302496	0.0231975	2.75735	up	Fah	14085
A_51_P257550	0.0169685	2.75454	up	Marcksl1	17357
A_55_P2425190	0.0341627	2.75226	up	Nhsl2	100042480
A_51_P424499	0.0155865	2.75131	up	Txn1	22166
A_66_P119518	0.0187989	2.75014	up	Tuba8	53857
A_51_P427530	0.00122985	2.74311	up	Pgm1	66681
A_52_P116120	0.0215457	2.73943	up	Coro2a	107684
A_55_P2141068	0.00612603	2.73911	up	Mcu	215999
A_55_P1970901	0.0400828	2.73771	up	Gramd2	546134
A_51_P270807	0.0156537	2.73739	down	Tnfrsf17	21935
A_55_P2065991	0.0312872	2.73529	up	S100a11	20195
A_51_P407606	0.00339796	2.73499	up	Ndc1	72787
A_52_P609024	0.00294442	2.73399	up	Cenpw	66311
A_55_P2066173	0.0476928	2.73299	up
A_51_P190111	0.00140971	2.73102	up	Mcm5	17218
A_52_P603421	0.00512695	2.73	up	Gm166	233899
A_55_P2038007	0.00331845	2.72824	up	Csrp1	13007
A_51_P438083	0.00674423	2.72802	up	Slc6a13	14412
A_55_P2011852	0.0046471	2.7265	up	Cdk2	12566
A_55_P2116391	0.0164453	2.72601	up	Tesk2	230661
A_55_P2022434	0.0109923	2.72418	up	Gpi1	14751
A_51_P518621	0.0070639	2.72105	up	Hist1h3a	360198
A_55_P2030433	0.0108722	2.71568	up	Gpi1	14751
A_55_P1965629	0.0297243	2.71537	up	Hcfc1	15161
A_51_P416509	0.000739	2.71492	up	Hist1h1a	80838
A_55_P2044593	0.00557307	2.71258	up	1810037I17Rik	67704
A_55_P2010066	0.0468149	2.71083	down	Capn3	12335
A_55_P1965881	0.0240092	2.70393	down	Gp2	67133
A_51_P410451	0.00633781	2.70181	up	Tube1	71924
A_51_P158210	0.00974923	2.7014	up	Mcm2	17216
A_51_P442023	0.0228238	2.697	up	Kif17	16559
A_51_P296796	0.00225334	2.69555	up	Nt5dc2	70021
A_55_P1999364	0.0109579	2.69545	up	Krt85	53622
A_51_P156857	0.0100185	2.69349	up	Smim3	106878
A_52_P566605	0.00306241	2.69147	up	Hsd17b7	15490
A_52_P66371	0.0225721	2.69027	up	Nlrx1	270151
A_55_P2041397	0.00308034	2.68876	up	Ezh2	14056
A_55_P2082733	0.0206202	2.68859	up	Cybb	13058
A_55_P1992617	0.00567685	2.6882	up	Clec1b	56760
A_55_P2025765	0.0136575	2.68705	up	Adam8	11501
A_52_P500244	0.0108115	2.68625	up	Atrn	11990
A_55_P2000409	0.0188359	2.68251	up	Rab44	442827
A_55_P1977583	0.0321747	2.68161	up	Anxa11	11744
A_52_P623058	0.0113554	2.6815	up	R3hdm4	109284
A_52_P240447	0.000354	2.68098	up	Alms1	236266
A_55_P2123471	0.00141569	2.68069	up	Kpna2	16647
A_55_P2145838	0.0249863	2.67392	down	Dmpk	13400
A_65_P18433	0.00353136	2.67367	up	Ankrd28	105522
A_51_P416546	0.000269	2.67268	up	Ctsg	13035
A_55_P2075268	0.0125127	2.67023	up	Tmem216	68642
A_55_P2079500	0.0203141	2.66777	up
A_51_P342669	0.00623775	2.66363	up	Pgam1	18648
A_55_P2024461	0.0207559	2.65655	up	Tbkbp1	73174
A_55_P1992959	0.0273968	2.65068	up	Pfkfb4	270198
A_51_P181865	0.0211674	2.65065	up	Tmem38b	52076
A_55_P2181276	0.0348658	2.64791	up	Nhsl2	100042480
A_55_P2029101	0.00193449	2.64783	up	Lcorl	209707
A_51_P270733	0.0051263	2.64717	up	Syngr1	20972
A_51_P179701	0.0295503	2.64549	up	Hlx	15284
A_55_P2034663	0.0312975	2.64512	up	Csf2rb2	12984
A_51_P168632	0.00886233	2.64084	up	Prim1	19075
A_51_P284244	0.00971142	2.64063	up	Tmed3	66111
A_51_P286665	0.00236585	2.63614	up	Rbl1	19650
A_55_P2105002	0.0087406	2.63368	up	Pcna	18538
A_51_P127297	0.0149231	2.6326	up	Hsd11b1	15483
A_55_P2064547	0.00503656	2.63081	up	Tuba1c	22146
A_51_P401263	0.0119996	2.62588	up	Eme1	268465
A_52_P88983	0.0206953	2.62586	up	Dock5	68813
A_51_P258435	0.00832231	2.62562	up	Zdhhc3	69035
A_52_P184149	0.0100568	2.62489	up	Mthfd2	17768
A_55_P2181288	0.0155787	2.62406	up	Ppp1r2	66849
A_55_P2029498	3.18e-05	2.62393	up	Osbpl1a	64291
A_51_P331059	0.0351466	2.61664	up	Tex15	104271
A_55_P1952166	0.00719072	2.61642	up	Arid3a	13496
A_55_P1965150	0.0145935	2.61162	up	Pnkp	59047
A_55_P1982249	0.0104623	2.60837	up	Phactr2	215789
A_55_P2179296	0.00781382	2.60079	up	Mad2l1	56150
A_55_P1986296	0.00201706	2.59462	up	Tagln2	21346
A_66_P100932	0.00337126	2.59118	up	Tmem256	69186
A_51_P416137	0.0259937	2.58672	up	Slc31a2	20530
A_55_P2182705	0.0058205	2.58627	up	Kpna2	16647
A_51_P211786	0.0459828	2.58419	up	Chst13	71797
A_52_P291420	0.00538341	2.58366	up	Tmc7	209760
A_51_P306710	0.0135887	2.57833	up	Cldn15	60363
A_52_P267824	0.00318412	2.57516	up	Ces2g	72361
A_55_P2129360	0.0157699	2.56963	up	Ntng2	171171
A_51_P335694	0.0220521	2.56944	down	Krtap4-7	76444
A_52_P517098	0.00610781	2.55907	up	Il18rap	16174
A_51_P293688	0.00539681	2.55791	up	Rab32	67844
A_55_P1968443	0.0036384	2.55743	up	Naaladl1	381204
A_55_P2122200	0.00215163	2.55474	up	Prkar2b	19088
A_55_P2115691	0.0015007	2.55275	up
A_51_P228171	0.000296	2.55186	up	Cenpp	66336
A_51_P444052	0.00488861	2.5472	up	Scp2	20280
A_52_P73620	0.0275061	2.54695	up	Serpinb10	241197
A_55_P2121886	0.0198148	2.54341	up	Map3k9	338372
A_55_P2294184	0.0168532	2.53718	up	Tmem2	83921
A_51_P487999	0.00486994	2.5366	up	Sgol1	72415
A_55_P2109152	0.00927167	2.53556	up
A_51_P174434	0.0183896	2.53489	up	Cenpj	219103
A_51_P360492	0.00647011	2.52818	up	Mcm6	17219
A_51_P258372	0.0280559	2.5261	up	Igsf6	80719
A_51_P260169	0.0430742	2.52502	up	Gstm5	14866
A_51_P417701	0.0204938	2.52218	up	Apaf1	11783
A_51_P474459	0.00660149	2.52021	up	Socs3	12702
A_51_P423091	0.0473318	2.51739	up	Flot1	14251
A_55_P1990919	0.0469087	2.51627	up	Msrb1	27361
A_51_P267239	0.0404176	2.51593	up	Litaf	56722
A_51_P262340	0.00121767	2.51499	up	Rbm3	19652
A_52_P75348	0.0192374	2.51327	up	Spdl1	70385
A_55_P2090787	0.0434156	2.51236	up	Mtus1	102103
A_52_P467930	0.0119443	2.51181	up
A_66_P121459	0.00476841	2.50235	up	Cenpa	12615
A_51_P341465	0.0115075	2.50192	up	Csf2ra	12982
A_55_P2023235	0.00207637	2.50188	up	Fen1	14156
A_52_P381784	0.00284571	2.50118	up	Whsc1	107823
A_55_P2024649	0.0255881	2.49623	up	Rpe	66646
A_51_P222386	0.0166188	2.4934	up	Tbc1d10a	103724
A_51_P320089	0.0178537	2.48965	up	Gclm	14630
A_55_P2110738	0.014642	2.48846	up	Pttg1	30939
A_51_P394190	0.0413373	2.48826	up	Lmo4	16911
A_52_P686760	0.0336415	2.48224	down	Gdf11	14561
A_52_P417437	0.0273847	2.48143	up	Gab1	14388
A_51_P284793	0.0108661	2.48095	up	Ints12	71793
A_52_P145349	0.00833963	2.47936	up	Stradb	227154
A_51_P383140	0.00590909	2.47866	up	Slk	20874
A_52_P83913	0.0118403	2.47661	up	Ssx2ip	99167
A_51_P415688	0.0102237	2.47523	up	Gng12	14701
A_51_P415809	0.00754277	2.47365	up	Tusc1	69136
A_52_P315890	0.0360011	2.47316	up	Zfp934	77117
A_55_P2154228	0.01423	2.47056	up	Ncapd3	78658
A_55_P2115257	0.0194255	2.46662	up	Fert2	14158
A_55_P2076545	0.0416699	2.46489	up	F5	14067
A_55_P2129354	0.0343033	2.46227	up	Pilra	231805
A_55_P2159264	0.020257	2.45368	up	Lifr	16880
A_51_P320481	0.00437481	2.45055	up	Mcee	73724
A_55_P2049080	0.0275584	2.44135	up	Fam160a2	74349
A_52_P159395	0.00468597	2.43874	up	Wdr70	545085
A_52_P532456	0.00467133	2.43369	up	Plagl1	22634
A_52_P202029	0.0251237	2.43077	up	Trak2	70827
A_51_P180032	0.0109003	2.42745	up	Shfm1	20422
A_55_P2040689	0.0382814	2.42662	up	Ccdc126	57895
A_51_P279100	0.0189306	2.42649	up	Ptgs1	19224
A_55_P2040743	0.00786388	2.42519	up	Zwilch	68014
A_55_P2055087	0.00250731	2.42416	up	Prkar2b	19088
A_52_P454640	0.0443979	2.42201	up	9530053A07Rik	319482
A_51_P354077	0.0220358	2.42119	up	Svil	225115
A_66_P104815	0.00192855	2.41559	up	Ecm1	13601
A_55_P2165719	0.00998657	2.41498	up	Pcyt1a	13026
A_51_P299216	0.0281601	2.41455	up	Wdr90	106618
A_55_P2116496	0.00387768	2.41331	up	Tuba1b	22143
A_55_P2060107	0.029739	2.4112	up	Pkm	18746
A_51_P302651	0.00376141	2.40984	up	Topbp1	235559
A_52_P151905	0.0145317	2.40808	up	Gm5132	333452
A_55_P2018181	0.00813097	2.40458	up	A730008H23Rik	212427
A_52_P137765	0.00232973	2.40429	up	Lmna	16905
A_51_P161691	0.000271	2.40143	up	Coq7	12850
A_65_P03031	0.00809586	2.40011	up	Ncapd3	78658
A_52_P502754	0.0248557	2.39926	up	Ampd3	11717
A_52_P456134	0.01335	2.39564	up	Dgat1	13350
A_55_P2057142	0.0131109	2.39285	up	Cks1brt	624855
A_51_P253547	0.00512482	2.39163	up	Ctsl	13039
A_52_P676956	0.0199845	2.38875	up	Tirap	117149
A_55_P2028415	0.0115785	2.3869	up	Ptplb	70757
A_55_P1984069	0.0174285	2.38048	up
A_55_P1981110	0.023103	2.3791	up	Lman1l	235416
A_51_P498890	0.0207541	2.37633	up	Degs1	13244
A_51_P120717	0.0256766	2.37532	up	Lmnb1	16906
A_55_P2043322	0.00458598	2.37453	up	Rnf26	213211
A_55_P2021704	0.0342825	2.37449	up	Enpp5	83965
A_55_P2121662	0.00991515	2.37309	up	Mapk3	26417
A_55_P2149363	0.0447815	2.37179	up	6430548M08Rik	234797
A_52_P307904	0.0161981	2.3713	up	Gpr128	239853
A_55_P2108837	0.00399236	2.37035	up	Tuba1c	22146
A_55_P2023953	0.00960265	2.36897	up	Arpc3	56378
A_55_P2137973	0.000913	2.36809	up	Bnip2	12175
A_51_P247694	0.0410315	2.36793	up	Gpr97	54672
A_51_P134812	0.0323654	2.36671	up	Chac1	69065
A_51_P277295	0.0208197	2.36334	up	Apmap	71881
A_55_P2086343	0.0307444	2.36194	up
A_51_P433824	0.00371484	2.35781	up	Tpi1	21991
A_55_P2011887	0.0189461	2.35491	up	Kif13a	16553
A_52_P233811	0.02095	2.3512	up	B430306N03Rik	320148
A_55_P2119907	0.00156741	2.35078	up	Dnah11	13411
A_55_P2073503	0.0486347	2.34763	down	Kcng1	241794
A_55_P1988083	0.0173063	2.34566	up	Prc1	233406
A_55_P2063336	0.00370881	2.34222	up	4930427A07Rik	104732
A_55_P2164139	0.00437133	2.34161	up
A_66_P111747	0.0139416	2.34127	up	Pgk1	18655
A_51_P201971	0.0105368	2.34127	up	Setd8	67956
A_55_P2040455	0.0187458	2.34001	up	Ano10	102566
A_55_P2165293	0.0159634	2.33693	up	Atrn	11990
A_55_P2399688	0.0111531	2.33692	up	Glipr2	384009
A_55_P2119348	0.0252271	2.33584	up	1700066M21Rik	73467
A_51_P386069	0.0489741	2.33565	down	Rab9b	319642
A_52_P64763	0.0207726	2.33522	up	Gen1	209334
A_55_P1979156	0.0355762	2.3334	up	Arap3	106952
A_55_P2005525	0.00551884	2.3316	down	Krtap12-1	16694
A_55_P2009762	0.0229188	2.33059	up	Mapkapk3	102626
A_52_P424826	0.0160482	2.33011	up	Txnl4b	234723
A_55_P2032478	0.0135888	2.32745	up	Sfxn5	94282
A_55_P1958314	0.00827565	2.32547	up	Mospd1	70380
A_55_P1968200	0.00687356	2.32507	up	Hjurp	381280
A_51_P429308	0.0337149	2.32448	up	Neto2	74513
A_55_P2115127	0.0100971	2.32378	up	Mphosph10	67973
A_51_P349691	0.0237039	2.32288	up	Ano10	102566
A_55_P2056542	0.0135822	2.32197	up	Nin	18080
A_51_P430973	0.007724	2.32128	up	Paqr7	71904
A_51_P296416	0.00442106	2.31935	up	Orc6	56452
A_55_P2098697	0.025601	2.31754	up	Tnfaip2	21928
A_51_P400581	0.00573029	2.31733	up	Anp32e	66471
A_55_P1955276	0.0239533	2.31555	up	Specc1	432572
A_55_P2129316	0.0427671	2.31417	up
A_66_P116632	0.00262145	2.31305	up	Mafg	17134
A_55_P1982451	0.00306252	2.31128	up	Hmgn5	50887
A_51_P502225	0.0016128	2.30646	up	Slc22a4	30805
A_55_P2173098	0.0108577	2.30602	up	Commd1	17846
A_51_P223404	0.0330916	2.3053	up	Plin3	66905
A_55_P2008258	0.0279329	2.30333	up	Larp1b	214048
A_55_P2155582	0.00514532	2.30177	up	Nin	18080
A_51_P293069	0.0345	2.30095	up	Mfsd7b	226844
A_51_P259975	0.0143038	2.30023	up	Aspa	11484
A_51_P232742	0.00605257	2.29897	up	Hiatl1	66631
A_51_P300936	0.00170307	2.2974	up	Rbbp8	225182
A_51_P277718	0.00353968	2.29735	up	Cenpc1	12617
A_66_P125392	0.00835392	2.29483	up	Atp8b4	241633
A_55_P1990041	0.0458966	2.29441	up	Nxt2	237082
A_55_P2017750	0.00843074	2.29337	up	Cdc45	12544
A_55_P1978366	0.0231951	2.29199	up
A_52_P516034	0.0123224	2.28967	up	Ptp4a1	19243
A_51_P438859	0.00990119	2.28868	up	Pmf1	67037
A_55_P1995996	0.00064	2.28817	up	Gm13212	433801
A_55_P2404808	0.0414138	2.28793	up	2210406H18Rik	70133
A_55_P1969156	0.00513333	2.28677	up	Pam	18484
A_65_P01247	0.00702356	2.28607	up	Hjurp	381280
A_55_P2133410	0.0142249	2.28558	up
A_55_P2030368	0.00164626	2.2836	up	Tm7sf3	67623
A_51_P292754	0.0119786	2.28281	up	Yaf2	67057
A_55_P2186027	0.0111949	2.2815	up	Gapdh	14433
A_52_P238044	0.000128	2.28061	up	Psmc3ip	19183
A_51_P203182	0.0365552	2.27726	up	Apobr	171504
A_55_P2027731	0.00438986	2.27606	up	Il1rl1	17082
A_55_P1970670	0.0060739	2.27531	up	Scp2	20280
A_55_P2083664	0.0497414	2.27462	up	Rps6kc1	320119
A_66_P139530	0.0118107	2.27409	down	Gm5107	330070
A_55_P2064635	0.00171374	2.27228	up
A_55_P2045096	0.00704398	2.27186	up	Hjurp	381280
A_51_P281380	0.017351	2.27152	up	Tspan5	56224
A_55_P2000833	0.00967612	2.27094	up	E2f8	108961
A_55_P1986888	0.0275802	2.27067	up	Rps6ka2	20112
A_52_P522379	0.0435751	2.26995	up	Zak	65964
A_52_P304128	0.0143651	2.26205	up	Mmp14	17387
A_51_P209280	0.0119057	2.26018	up	Rab31	106572
A_55_P1962811	0.00568108	2.25995	up	Anp32b	67628
A_52_P681310	0.03519	2.25964	up	Plaur	18793
A_55_P2086664	0.040351	2.25912	up	Tspan33	232670
A_55_P2048221	0.0240589	2.25807	up
A_52_P244193	0.00129893	2.25684	up	Cd24a	12484
A_55_P1955517	0.017902	2.25601	up	Synj1	104015
A_55_P1966445	0.006778	2.25186	up	Krt81	64818
A_55_P2243768	0.0219754	2.25033	up	D930030O05Rik	320387
A_55_P2176729	0.0084265	2.24984	up	Prdx6	11758
A_52_P31490	0.0131276	2.24931	up	Vamp3	22319
A_52_P127925	0.00845481	2.24605	up	Tfec	21426
A_55_P2085576	0.0194647	2.24589	up	Map3k9	338372
A_52_P243249	0.017557	2.24574	up	Mapk3	26417
A_52_P532973	0.0348184	2.24432	up	Pxn	19303
A_55_P2114201	0.0282122	2.24353	up	G2e3	217558
A_51_P292008	0.0309358	2.24219	up	Gpx3	14778
A_51_P435321	0.00891118	2.24025	up	Ap1s2	108012
A_55_P2109585	0.0315852	2.23665	down	Plekha7	233765
A_55_P1996171	0.00324571	2.23497	up	Pcgf5	76073
A_55_P2058107	0.0087892	2.2326	up	Pigyl	66268
A_55_P2429480	0.00796788	2.23028	up	Atad2	70472
A_51_P103975	0.00960786	2.2301	up	Mpc2	70456
A_55_P2083197	0.0249233	2.22993	down	Maml2	270118
A_51_P165704	0.00126774	2.22974	up	Mcm7	17220
A_55_P2293007	0.0349708	2.22836	down	AI662175	106250
A_51_P190845	0.0304238	2.22732	up	Atp6v1b2	11966
A_51_P425824	0.00678722	2.22655	up	Fam132a	67389
A_55_P2457153	0.0231604	2.22476	up	G2e3	217558
A_65_P03442	0.00549149	2.22432	up	Pgk1	18655
A_55_P2138333	0.0160298	2.22351	up	Mad2l1	56150
A_51_P248304	0.00831711	2.22064	up	Vps26b	69091
A_55_P2103561	0.0150989	2.21681	up	Prdx6	11758
A_55_P2000930	0.0134157	2.21649	up	Ccnyl1	227210
A_51_P384091	0.00560487	2.20865	up	Rad21	19357
A_55_P2036176	0.0122227	2.20754	up	Mcf2l	17207
A_52_P263024	0.0067829	2.20554	up	Lancl2	71835
A_55_P1998164	0.00830731	2.20444	up	Rab28	100972
A_51_P137111	0.00833727	2.20371	up	Chek2	50883
A_55_P1990780	0.0121136	2.20351	up	Ptp4a1	19243
A_55_P2176731	0.016014	2.20183	up	Prdx6	11758
A_55_P1961400	0.0116301	2.20154	up	Grid2ip	170935
A_51_P141546	0.0390442	2.20103	up	Orm2	18406
A_55_P1962771	0.00492162	2.19897	up	Cyfip2	76884
A_55_P1994668	0.0345159	2.19552	up	Tti1	75425
A_51_P355434	0.00435614	2.19501	up	Trib1	211770
A_55_P2027999	0.00397153	2.19465	up	Hk1	15275
A_51_P256066	0.0191218	2.19447	up	Tiam2	24001
A_51_P214343	0.00947056	2.19434	up	Sephs1	109079
A_52_P211418	0.0196595	2.19355	up	G2e3	217558
A_52_P42194	0.0335227	2.1918	up	Svil	225115
A_51_P466964	0.00811325	2.19152	up	Pgp	67078
A_52_P515247	0.0158414	2.19073	up	Arhgdib	11857
A_55_P1958434	0.0381017	2.19016	up	Got1	14718
A_51_P368483	0.0172021	2.18812	up	1700123O20Rik	58248
A_55_P2017476	0.00546697	2.1867	up	Nfyb	18045
A_55_P2175272	0.0225599	2.18462	up	LOC102638184	102638184
A_55_P2272007	0.018536	2.18244	up	Lrrfip2	71268
A_51_P502082	0.00355039	2.18101	up	Rrm1	20133
A_52_P663600	0.0386942	2.17997	up	Pak1	18479
A_52_P463518	0.00940124	2.17948	up	Cd200r1	57781
A_55_P2033650	0.0159881	2.17864	up	Cpt2	12896
A_51_P472888	0.0137999	2.17697	up	Enkd1	102124
A_55_P2016862	0.014402	2.17677	up	Ncoa4	27057
A_51_P125467	0.0271529	2.17562	up	Igf2r	16004
A_55_P1960148	0.0226184	2.17481	down	Igh-VJ558	16061
A_51_P464029	0.0454695	2.17414	up	Fads3	60527
A_52_P537566	0.0100205	2.17096	up	Cenpt	320394
A_55_P2139256	0.00392145	2.16955	up	Rps6ka1	20111
A_55_P2159801	0.000946	2.16894	up	Rfc4	106344
A_55_P2073642	0.0131519	2.16887	up	1600014C10Rik	72244
A_55_P1957378	0.0059316	2.16741	up	Unc119	22248
A_51_P356762	0.00614985	2.16707	up	Mcm4	17217
A_55_P1981599	0.0110843	2.16556	up	Ccdc125	76041
A_66_P108810	0.0394025	2.16536	down	Reln	19699
A_51_P156274	0.0190761	2.16281	up	Ltbr	17000
A_52_P206492	0.00920306	2.16123	up	Pop4	66161
A_52_P442676	0.00534494	2.157	up	Cux1	13047
A_55_P2335878	0.0273055	2.15651	down	A930012N16Rik	77813
A_51_P370755	0.0147978	2.15187	up	Polh	80905
A_55_P2129222	0.0380546	2.15018	up	Gbe1	74185
A_55_P2105517	0.00147721	2.14888	down
A_55_P1994773	0.0488288	2.14825	up	Gm16381	100042786
A_52_P449417	0.0183225	2.14773	up	Vangl1	229658
A_55_P2005719	0.0280637	2.14625	up
A_55_P2090617	0.0352102	2.14566	up	Pilra	231805
A_51_P500718	0.00236402	2.14138	up	Dck	13178
A_55_P2018249	0.0395914	2.1413	up	Lmo4	16911
A_55_P2120577	0.0150131	2.14116	up	Cited2	17684
A_51_P509679	0.0257164	2.13645	down	Igh-VJ558	16061
A_51_P446012	0.00206723	2.13601	up	Phf13	230936
A_55_P2003129	0.00637395	2.13505	up	Tmem194	210035
A_55_P2214124	0.0177645	2.13254	down	Igh-VJ558	16061
A_55_P1968568	0.0400615	2.13138	up	Rapgef5	217944
A_55_P2106690	0.0269646	2.13056	up	Tal1	21349
A_55_P1998601	0.0470629	2.12743	up	Slc17a9	228993
A_55_P2048011	0.00735638	2.12734	up	Larp4b	217980
A_55_P2151273	0.0166838	2.12703	up	Elovl1	54325
A_55_P2037425	0.0251473	2.12508	up	Gapdh	14433
A_55_P2012399	0.010002	2.12448	up	Tom1	21968
A_55_P2102126	0.0464033	2.1237	up	Lamp2	16784
A_51_P498631	0.0448292	2.12267	up	Dfna5	54722
A_55_P2169445	0.0324549	2.12061	up	Mfsd6	98682
A_55_P2091861	0.00615715	2.11758	up	Hipk2	15258
A_55_P2003378	0.0496916	2.1174	up	Atrnl1	226255
A_52_P453624	0.00921293	2.11724	up	Arl6ip6	65103
A_55_P1980237	0.0119348	2.11619	up	Acad11	102632
A_55_P2146304	0.0055946	2.11568	up	Dnajc6	72685
A_55_P2084820	0.0233702	2.11521	up	Anxa11	11744
A_55_P2052290	0.0106485	2.1135	up	Psat1	107272
A_55_P2045203	0.00935518	2.11141	up	Chp1	56398
A_51_P204442	0.0153796	2.11124	up	Phf19	74016
A_52_P65494	0.0138508	2.11015	up	Iqgap2	544963
A_55_P2154132	0.0131554	2.10982	up	Tuba1b	22143
A_55_P2085816	0.0225161	2.10908	up	1700037H04Rik	67326
A_52_P594768	0.0126888	2.1074	up	Aprt	11821
A_52_P483280	0.0287663	2.10686	up	Lamp2	16784
A_55_P2060193	0.0079368	2.10665	up	Mcf2l	17207
A_51_P209818	0.00545971	2.10503	up	Prtn3	19152
A_55_P1995537	0.00261691	2.10499	up	Mpo	17523
A_55_P2012984	0.00713626	2.1017	up	Ldha	16828
A_55_P2143946	0.022799	2.10131	up	Slc18a2	214084
A_52_P405206	0.00294645	2.10093	up	Tm7sf3	67623
A_51_P414637	0.0130057	2.10085	up	Col5a1	12831
A_55_P1970763	0.0369588	2.09986	up	Pilrb2	545812
A_55_P2066230	0.0277192	2.099	up	Hck	15162
A_55_P2184189	0.0153695	2.0986	up	Ncf2	17970
A_55_P2072881	0.0248347	2.09821	up
A_51_P217430	0.0111972	2.0981	up	2410016O06Rik	71952
A_55_P1961531	0.0132093	2.09706	up	Tmem194	210035
A_55_P2021049	0.0260933	2.09556	up	Ugp2	216558
A_55_P2004375	0.00463325	2.09477	up	Ear6	93719
A_51_P145631	0.0228845	2.0939	up	Svip	75744
A_51_P163444	0.00418939	2.09357	up	Carhsp1	52502
A_51_P215438	0.0240965	2.09166	up	Prodh	19125
A_55_P1965725	0.0134018	2.0914	up	Gapdh	14433
A_55_P2007413	0.0101866	2.08886	up	Agps	228061
A_55_P2343207	0.0321189	2.08871	down	A230061C15Rik	320855
A_51_P122238	0.00779192	2.08772	up	Uchl5	56207
A_55_P2227335	0.0255119	2.0872	up	Ptpre	19267
A_55_P2071802	0.0049768	2.0867	up	Slbp	20492
A_55_P2035504	0.0176264	2.08496	up	Nt5c3	107569
A_51_P263749	0.0296695	2.0832	up	Fbxo48	319701
A_55_P2177026	0.00892475	2.08134	up	Mafg	17134
A_55_P2041723	0.0156019	2.08044	up	Mid1ip1	68041
A_51_P201137	0.00805871	2.07943	up	Lbr	98386
A_51_P464911	0.0247545	2.07856	up	Msrb2	76467
A_66_P135176	0.0104211	2.07815	up	Trak2	70827
A_51_P364485	0.0423618	2.07791	up	Tnfaip2	21928
A_52_P233335	0.00500097	2.07671	up	Pphln1	223828
A_51_P160408	0.0214447	2.07637	up	Lcorl	209707
A_55_P2151685	0.0494935	2.07604	up	Pira11	18724
A_66_P107437	0.018422	2.07348	up	Sfxn5	94282
A_51_P154684	0.0250617	2.06996	up	Alyref	21681
A_65_P19784	0.0288352	2.06973	up	Asb7	117589
A_55_P2025468	0.031513	2.06897	up	Tst	22117
A_51_P347862	0.0299267	2.06817	up	Actn1	109711
A_51_P448971	0.0281442	2.06769	up	Sncb	104069
A_51_P239984	0.00514117	2.06653	up	Exo1	26909
A_52_P572447	0.000101	2.06629	up	Agpat5	52123
A_55_P2172334	0.00229201	2.06458	up	Nup155	170762
A_55_P2061874	0.0150379	2.06358	up	Prelid1	66494
A_55_P2012689	0.0108376	2.06223	up	Stk16	20872
A_66_P102528	0.0423978	2.0611	up	Tspan5	56224
A_52_P518182	0.0155811	2.0606	up	Magi3	99470
A_55_P2063312	0.00209955	2.06051	up	Mgll	23945
A_55_P1978336	0.0459719	2.05954	up	Tmem170b	621976
A_51_P401958	0.0228239	2.05913	up	Taldo1	21351
A_66_P130602	0.010579	2.05865	up	Pdzd8	107368
A_55_P1957954	0.0116502	2.05617	up	Rsu1	20163
A_55_P2054240	0.00333055	2.05548	up	Med8	80509
A_52_P681391	0.0337993	2.05448	up	G0s2	14373
A_55_P2117525	0.0117511	2.05415	up	Rbm3	19652
A_66_P135702	0.00485441	2.05327	up	Stx2	13852
A_66_P107671	0.0304422	2.05312	up	Fam217b	71532
A_52_P116134	0.030163	2.05125	up	Aldh2	11669
A_52_P171724	0.00644203	2.05083	up	2310009B15Rik	69549
A_55_P1959869	0.0305997	2.04973	up	Ppp1r2	66849
A_55_P2000548	0.0053066	2.04865	up	Cfl1	12631
A_55_P1984284	0.019527	2.04829	up	Gapdh	14433
A_55_P1962641	0.00638643	2.04741	up	Rnf26	213211
A_51_P153995	0.00800119	2.04344	up	Gp9	54368
A_55_P2164724	0.0255348	2.04302	up	Gnaq	14682
A_52_P196097	0.0256212	2.04234	down	Btn1a1	12231
A_66_P123804	0.00533534	2.04163	up	Fbxo30	71865
A_51_P249215	0.0156	2.03729	up	Ptger2	19217
A_55_P2060642	0.00618261	2.03726	up	Spidr	224008
A_52_P434279	0.0141192	2.03652	down	Dixdc1	330938
A_51_P384618	0.00896918	2.03467	up	Dhdds	67422
A_55_P1963772	0.00220924	2.03414	up	Atp5j	11957
A_55_P2040838	0.0440031	2.03314	up	Gm14548	100038909
A_55_P1984070	0.0258898	2.03291	up	LOC102638184	102638184
A_52_P538145	0.0116556	2.0327	up	Cdc14a	229776
A_51_P475501	0.00790227	2.0324	up	Ndufa8	68375
A_55_P1997696	0.0275018	2.03238	up	Plbd1	66857
A_66_P104554	0.0127449	2.0309	up	Inpp1	16329
A_52_P630867	0.000575	2.02936	up	Abcc4	239273
A_55_P2114993	0.0067636	2.02875	up	Actg1	11465
A_51_P447668	0.0207672	2.02846	up	Ptpn12	19248
A_52_P150565	0.00729595	2.02747	up	Usp39	28035
A_52_P129697	0.00620164	2.02543	up	Stradb	227154
A_52_P512519	0.0194586	2.0253	up	Cdc7	12545
A_51_P222657	0.0218069	2.02401	up	Tspo	12257
A_55_P2089804	0.0387443	2.02384	up	Atf7	223922
A_51_P270519	0.00351032	2.02364	up	Apitd1	69928
A_51_P369636	0.00420245	2.0202	up	Hat1	107435
A_55_P2090633	0.0279912	2.01931	up	Ptp4a1	19243
A_51_P314418	6.74e-05	2.01916	up	Blm	12144
A_51_P249302	0.0207745	2.01908	up	Abcd2	26874
A_51_P149455	0.0144577	2.01314	up	Acadl	11363
A_51_P237695	0.0108227	2.01248	up	Gnai3	14679
A_55_P2160322	0.00969065	2.01235	up	Anapc15	75430
A_55_P2081616	0.000281	2.01231	up	Timeless	21853
A_52_P408530	0.0123234	2.01213	up	St3gal2	20444
A_51_P249594	0.0451187	2.01211	up	Rev1	56210
A_52_P181468	0.00563073	2.01101	up	Setd8	67956
A_51_P389386	0.00114193	2.00766	up	Nsmce2	68501
A_51_P349878	0.00233412	2.00688	up	Txndc17	52700
A_51_P138923	0.0111754	2.00501	up	Peg12	27412
A_51_P369628	0.0210096	2.00365	up	Ptov1	84113
A_55_P2127702	0.00718684	2.00305	up	Racgap1	26934
A_52_P191975	0.0101849	2.00301	up	Rtn3	20168
A_55_P2030721	0.0100141	2.00259	up	Ankle1	234396
FC, fold change.
